# Supplementary material for: Kinesin KIF3A regulates meiotic progression and spindle assembly in oocyte meiosis
Source: Cell Mol Life Sci. 2024 Apr 8;81(1):168. doi: 10.1007/s00018-024-05213-3 (PMC11001723; doi:10.1007/s00018-024-05213-3)
Supplement: Supplementary file 3 — (XLS 75 KB) [file 18_2024_5213_MOESM3_ESM.xls]

Ontology	Class	number_of_LJCKF	proteins_of_LJCKF
biological_process	behavior	10	sp|P97445|CAC1A_MOUSE;sp|Q9ET77|JPH3_MOUSE;sp|O35945|AL1A7_MOUSE;sp|Q9R0L6|PCM1_MOUSE;sp|Q62361|TRH_MOUSE;sp|Q4KMM3|OXR1_MOUSE;sp|Q641K1|CBPC1_MOUSE;sp|P70704|AT8A1_MOUSE;sp|P70365|NCOA1_MOUSE;sp|Q9QZ82|CP11A_MOUSE
biological_process	biological adhesion	19	sp|Q61495|DSG1A_MOUSE;sp|P35546|RET_MOUSE;sp|P47993|XCL1_MOUSE;sp|Q02257|PLAK_MOUSE;sp|E9Q557|DESP_MOUSE;sp|Q684R7|FREM1_MOUSE;sp|Q61789|LAMA3_MOUSE;sp|O08852|PKD1_MOUSE;sp|Q8VDD5|MYH9_MOUSE;sp|P63038|CH60_MOUSE;sp|Q8C456|FRITZ_MOUSE;sp|Q9R171|CBLN1_MOUSE;sp|Q923J1|TRPM7_MOUSE;sp|Q3UH06|RREB1_MOUSE;sp|P98203|ARVC_MOUSE;sp|Q61171|PRDX2_MOUSE;sp|Q8R4Y4|STAB1_MOUSE;sp|Q04857|CO6A1_MOUSE;sp|P97350|PK…
biological_process	biological regulation	145	sp|Q9Z2K1|K1C16_MOUSE;sp|Q80UF7|TCAM1_MOUSE;sp|Q9WV89|STXB4_MOUSE;sp|P35546|RET_MOUSE;sp|Q61171|PRDX2_MOUSE;sp|A2AKX3|SETX_MOUSE;sp|Q02257|PLAK_MOUSE;sp|E9Q557|DESP_MOUSE;sp|Q0KK55|KNDC1_MOUSE;sp|P14106|C1QB_MOUSE;sp|P47993|XCL1_MOUSE;sp|Q9Z2G9|HTAI2_MOUSE;sp|P46460|NSF_MOUSE;sp|P31750|AKT1_MOUSE;sp|Q8K083|ZN536_MOUSE;sp|P70191|TRAF5_MOUSE;sp|Q62361|TRH_MOUSE;sp|Q9QX96|SALL2_MOUSE;sp|Q8K0Q5|RHG18…
biological_process	cell aggregation	1	sp|O08852|PKD1_MOUSE
biological_process	cell killing	3	sp|P47993|XCL1_MOUSE;sp|P16858|G3P_MOUSE;sp|P22892|AP1G1_MOUSE
biological_process	cell proliferation	24	sp|Q80UF7|TCAM1_MOUSE;sp|Q03265|ATPA_MOUSE;sp|P27038|AVR2A_MOUSE;sp|C0HKE1|H2A1B_MOUSE;sp|Q62311|TAF6_MOUSE;sp|Q9JM51|PTGES_MOUSE;sp|P62751|RL23A_MOUSE;sp|Q6PIX5|RHDF1_MOUSE;sp|Q3UH06|RREB1_MOUSE;sp|P70191|TRAF5_MOUSE;sp|Q3U0S6|RAIN_MOUSE;sp|Q6P5H2|NEST_MOUSE;sp|P47993|XCL1_MOUSE;sp|Q9R0L6|PCM1_MOUSE;sp|Q9WU42|NCOR2_MOUSE;sp|Q61171|PRDX2_MOUSE;sp|Q60680|IKKA_MOUSE;sp|Q02257|PLAK_MOUSE;sp|P20152|V…
biological_process	cellular component organization or biogenesis	111	sp|P35546|RET_MOUSE;sp|P17156|HSP72_MOUSE;sp|Q0KK55|KNDC1_MOUSE;sp|A2AKX3|SETX_MOUSE;sp|B2RWS6|EP300_MOUSE;sp|Q8VDD5|MYH9_MOUSE;sp|Q9CZE3|RAB32_MOUSE;sp|Q14AW5|NSUN7_MOUSE;sp|Q9WV86|KTNA1_MOUSE;sp|Q8BFQ4|WDR82_MOUSE;sp|O88852|TSYL1_MOUSE;sp|P70696|H2B1A_MOUSE;sp|P43274|H14_MOUSE;sp|Q8K0Q5|RHG18_MOUSE;sp|Q6ZQ73|CAND2_MOUSE;sp|Q9WVM1|RGAP1_MOUSE;sp|C0HKE1|H2A1B_MOUSE;sp|E9Q7G0|NUMA1_MOUSE;sp|O54992…
biological_process	cellular process	214	sp|Q9Z2K1|K1C16_MOUSE;sp|Q9WV89|STXB4_MOUSE;sp|Q9WV86|KTNA1_MOUSE;sp|P35546|RET_MOUSE;sp|P97445|CAC1A_MOUSE;sp|Q9ES64|USH1C_MOUSE;sp|P17156|HSP72_MOUSE;sp|Q61171|PRDX2_MOUSE;sp|P05201|AATC_MOUSE;sp|P20152|VIME_MOUSE;sp|Q80UF7|TCAM1_MOUSE;sp|A2AKX3|SETX_MOUSE;sp|Q02257|PLAK_MOUSE;sp|E9Q557|DESP_MOUSE;sp|Q08189|TGM3_MOUSE;sp|Q0KK55|KNDC1_MOUSE;sp|P47993|XCL1_MOUSE;sp|Q9Z2G9|HTAI2_MOUSE;sp|B2RWS6|EP…
biological_process	detoxification	2	sp|P01942|HBA_MOUSE;sp|Q61171|PRDX2_MOUSE
biological_process	developmental process	103	sp|Q9JHI0|MMP19_MOUSE;sp|O88898|P63_MOUSE;sp|B2RWS6|EP300_MOUSE;sp|Q9ES64|USH1C_MOUSE;sp|Q9Z2K1|K1C16_MOUSE;sp|P50446|K2C6A_MOUSE;sp|Q9QWL7|K1C17_MOUSE;sp|Q8BVE8|NSD2_MOUSE;sp|P20152|VIME_MOUSE;sp|Q08189|TGM3_MOUSE;sp|E9Q557|DESP_MOUSE;sp|Q0KK55|KNDC1_MOUSE;sp|Q8VDD5|MYH9_MOUSE;sp|Q9D2R0|AACS_MOUSE;sp|O54992|MAPK5_MOUSE;sp|Q8R0X7|SGPL1_MOUSE;sp|P24815|3BHS1_MOUSE;sp|Q9JLN9|MTOR_MOUSE;sp|P02716|AC…
biological_process	growth	9	sp|P02716|ACHD_MOUSE;sp|Q52KG5|KI26A_MOUSE;sp|Q3V1M1|IGS10_MOUSE;sp|P20152|VIME_MOUSE;sp|P17182|ENOA_MOUSE;sp|Q8R0X7|SGPL1_MOUSE;sp|P97445|CAC1A_MOUSE;sp|P50446|K2C6A_MOUSE;sp|Q9QWL7|K1C17_MOUSE
biological_process	immune system process	33	sp|Q80UF7|TCAM1_MOUSE;sp|Q60680|IKKA_MOUSE;sp|P14106|C1QB_MOUSE;sp|B2RWS6|EP300_MOUSE;sp|Q8VDD5|MYH9_MOUSE;sp|P31750|AKT1_MOUSE;sp|P24815|3BHS1_MOUSE;sp|P47993|XCL1_MOUSE;sp|Q9DB00|GON4L_MOUSE;sp|Q61171|PRDX2_MOUSE;sp|Q8BHB0|NOD1_MOUSE;sp|Q5NCC9|TRI58_MOUSE;sp|O09008|MFNG_MOUSE;sp|Q9CZE3|RAB32_MOUSE;sp|P16858|G3P_MOUSE;sp|P50446|K2C6A_MOUSE;sp|P97371|PSME1_MOUSE;sp|P35546|RET_MOUSE;sp|Q61500|ITM2…
biological_process	localization	97	sp|Q9Z2K1|K1C16_MOUSE;sp|Q9DB34|CHM2A_MOUSE;sp|Q9WV89|STXB4_MOUSE;sp|Q80Y56|RBNS5_MOUSE;sp|Q02257|PLAK_MOUSE;sp|E9Q557|DESP_MOUSE;sp|Q9QWT9|KIFC1_MOUSE;sp|Q60714|S27A1_MOUSE;sp|P46460|NSF_MOUSE;sp|Q8BJ03|COX15_MOUSE;sp|Q9QZ26|KCNE5_MOUSE;sp|Q5NCC9|TRI58_MOUSE;sp|Q8VCC8|RPGF3_MOUSE;sp|Q8C456|FRITZ_MOUSE;sp|Q6PIX5|RHDF1_MOUSE;sp|P05213|TBA1B_MOUSE;sp|P0CG50|UBC_MOUSE;sp|Q5U4C9|DYRK2_MOUSE;sp|P47993…
biological_process	locomotion	30	sp|Q9Z2K1|K1C16_MOUSE;sp|P47993|XCL1_MOUSE;sp|Q3TTY5|K22E_MOUSE;sp|Q03265|ATPA_MOUSE;sp|Q8C6S9|CFA54_MOUSE;sp|Q9ET77|JPH3_MOUSE;sp|Q9WV86|KTNA1_MOUSE;sp|Q9R0L6|PCM1_MOUSE;sp|Q8C456|FRITZ_MOUSE;sp|Q9DB34|CHM2A_MOUSE;sp|Q6ZWQ0|SYNE2_MOUSE;sp|E9Q5M6|CFA44_MOUSE;sp|Q3V1M1|IGS10_MOUSE;sp|P20152|VIME_MOUSE;sp|Q8R0X7|SGPL1_MOUSE;sp|Q3UH06|RREB1_MOUSE;sp|P70696|H2B1A_MOUSE;sp|Q02257|PLAK_MOUSE;sp|Q6PIX5|…
biological_process	metabolic process	152	sp|Q6ZQM8|UD17_MOUSE;sp|Q9D9V3|ECHD1_MOUSE;sp|Q8BHB0|NOD1_MOUSE;sp|P05201|AATC_MOUSE;sp|P14106|C1QB_MOUSE;sp|P47993|XCL1_MOUSE;sp|A2AKX3|SETX_MOUSE;sp|Q9Z2G9|HTAI2_MOUSE;sp|P46460|NSF_MOUSE;sp|Q9JLN9|MTOR_MOUSE;sp|Q03265|ATPA_MOUSE;sp|Q61081|CDC37_MOUSE;sp|B2RWS6|EP300_MOUSE;sp|Q8BFQ4|WDR82_MOUSE;sp|Q8BIP0|SYDM_MOUSE;sp|Q8VD65|PI3R4_MOUSE;sp|Q60680|IKKA_MOUSE;sp|P70336|ROCK2_MOUSE;sp|Q923J1|TRPM7…
biological_process	multi-organism process	40	sp|P17156|HSP72_MOUSE;sp|Q80UF7|TCAM1_MOUSE;sp|Q60680|IKKA_MOUSE;sp|Q61171|PRDX2_MOUSE;sp|P50446|K2C6A_MOUSE;sp|Q8BHB0|NOD1_MOUSE;sp|Q9QZ82|CP11A_MOUSE;sp|P27038|AVR2A_MOUSE;sp|P16627|HS71L_MOUSE;sp|P16858|G3P_MOUSE;sp|P24815|3BHS1_MOUSE;sp|Q9JHI0|MMP19_MOUSE;sp|Q9DB34|CHM2A_MOUSE;sp|Q9JIB6|BIR1F_MOUSE;sp|Q9QWK5|BIR1A_MOUSE;sp|Q8R4Y4|STAB1_MOUSE;sp|A3KGV1|ODFP2_MOUSE;sp|P17182|ENOA_MOUSE;sp|P6273…
biological_process	multicellular organismal process	113	sp|Q80UF7|TCAM1_MOUSE;sp|Q9JHI0|MMP19_MOUSE;sp|O88898|P63_MOUSE;sp|B2RWS6|EP300_MOUSE;sp|Q9ES64|USH1C_MOUSE;sp|P17156|HSP72_MOUSE;sp|Q8BVE8|NSD2_MOUSE;sp|Q8BHB0|NOD1_MOUSE;sp|P20152|VIME_MOUSE;sp|Q02257|PLAK_MOUSE;sp|E9Q557|DESP_MOUSE;sp|Q08189|TGM3_MOUSE;sp|Q9Z2K1|K1C16_MOUSE;sp|Q0KK55|KNDC1_MOUSE;sp|Q8VDD5|MYH9_MOUSE;sp|Q9D2R0|AACS_MOUSE;sp|Q8R0X7|SGPL1_MOUSE;sp|P24815|3BHS1_MOUSE;sp|Q9JLN9|MTO…
biological_process	negative regulation of biological process	77	sp|Q9Z2K1|K1C16_MOUSE;sp|Q61171|PRDX2_MOUSE;sp|P47993|XCL1_MOUSE;sp|Q8K083|ZN536_MOUSE;sp|P16858|G3P_MOUSE;sp|P17182|ENOA_MOUSE;sp|Q03265|ATPA_MOUSE;sp|C0HKE1|H2A1B_MOUSE;sp|Q5U4C9|DYRK2_MOUSE;sp|P97769|CITE1_MOUSE;sp|Q8C3P7|MTA70_MOUSE;sp|Q9QWT9|KIFC1_MOUSE;sp|Q62311|TAF6_MOUSE;sp|Q9JM51|PTGES_MOUSE;sp|Q6PIX5|RHDF1_MOUSE;sp|P97350|PKP1_MOUSE;sp|O08852|PKD1_MOUSE;sp|Q62361|TRH_MOUSE;sp|Q60714|S27…
biological_process	pigmentation	4	sp|Q9CZE3|RAB32_MOUSE;sp|P22892|AP1G1_MOUSE;sp|P97769|CITE1_MOUSE;sp|Q3UV17|K22O_MOUSE
biological_process	positive regulation of biological process	84	sp|Q80UF7|TCAM1_MOUSE;sp|P14106|C1QB_MOUSE;sp|A2AKX3|SETX_MOUSE;sp|Q9Z2G9|HTAI2_MOUSE;sp|P46460|NSF_MOUSE;sp|P47993|XCL1_MOUSE;sp|Q8VCC8|RPGF3_MOUSE;sp|P35546|RET_MOUSE;sp|Q8BHB0|NOD1_MOUSE;sp|B2RWS6|EP300_MOUSE;sp|E9Q7G0|NUMA1_MOUSE;sp|O54992|MAPK5_MOUSE;sp|Q9R0L6|PCM1_MOUSE;sp|P28741|KIF3A_MOUSE;sp|Q8C3P7|MTA70_MOUSE;sp|Q5NCC9|TRI58_MOUSE;sp|P16627|HS71L_MOUSE;sp|P17156|HSP72_MOUSE;sp|Q80ZI6|LR…
biological_process	presynaptic process involved in chemical synaptic transmission	2	sp|P97445|CAC1A_MOUSE;sp|P46460|NSF_MOUSE
biological_process	regulation of biological process	135	sp|Q9Z2K1|K1C16_MOUSE;sp|Q80UF7|TCAM1_MOUSE;sp|Q9WV89|STXB4_MOUSE;sp|Q61171|PRDX2_MOUSE;sp|A2AKX3|SETX_MOUSE;sp|Q02257|PLAK_MOUSE;sp|E9Q557|DESP_MOUSE;sp|Q0KK55|KNDC1_MOUSE;sp|P14106|C1QB_MOUSE;sp|P47993|XCL1_MOUSE;sp|Q9Z2G9|HTAI2_MOUSE;sp|P46460|NSF_MOUSE;sp|Q8K083|ZN536_MOUSE;sp|P70191|TRAF5_MOUSE;sp|Q62361|TRH_MOUSE;sp|Q9QX96|SALL2_MOUSE;sp|Q8K0Q5|RHG18_MOUSE;sp|Q9QWL7|K1C17_MOUSE;sp|Q80ZI6|LR…
biological_process	reproduction	22	sp|Q9JHI0|MMP19_MOUSE;sp|P17156|HSP72_MOUSE;sp|Q8R0X7|SGPL1_MOUSE;sp|P24815|3BHS1_MOUSE;sp|P27038|AVR2A_MOUSE;sp|P70365|NCOA1_MOUSE;sp|Q9QZ82|CP11A_MOUSE;sp|P21440|MDR3_MOUSE;sp|P97769|CITE1_MOUSE;sp|P16627|HS71L_MOUSE;sp|Q8VDD5|MYH9_MOUSE;sp|A3KGV1|ODFP2_MOUSE;sp|O08852|PKD1_MOUSE;sp|E9Q7G0|NUMA1_MOUSE;sp|Q9Z1L3|DEDD_MOUSE;sp|Q9WVM1|RGAP1_MOUSE;sp|Q8C6S9|CFA54_MOUSE;sp|A2AKX3|SETX_MOUSE;sp|P7069…
biological_process	reproductive process	22	sp|Q9JHI0|MMP19_MOUSE;sp|P17156|HSP72_MOUSE;sp|Q8R0X7|SGPL1_MOUSE;sp|P24815|3BHS1_MOUSE;sp|P27038|AVR2A_MOUSE;sp|P70365|NCOA1_MOUSE;sp|Q9QZ82|CP11A_MOUSE;sp|P21440|MDR3_MOUSE;sp|P97769|CITE1_MOUSE;sp|P16627|HS71L_MOUSE;sp|Q8VDD5|MYH9_MOUSE;sp|A3KGV1|ODFP2_MOUSE;sp|O08852|PKD1_MOUSE;sp|E9Q7G0|NUMA1_MOUSE;sp|Q9Z1L3|DEDD_MOUSE;sp|Q9WVM1|RGAP1_MOUSE;sp|Q8C6S9|CFA54_MOUSE;sp|A2AKX3|SETX_MOUSE;sp|P7069…
biological_process	response to stimulus	111	sp|Q80UF7|TCAM1_MOUSE;sp|Q9WV89|STXB4_MOUSE;sp|Q60680|IKKA_MOUSE;sp|Q61171|PRDX2_MOUSE;sp|A2AKX3|SETX_MOUSE;sp|P14106|C1QB_MOUSE;sp|O54992|MAPK5_MOUSE;sp|E9PZQ0|RYR1_MOUSE;sp|Q8K083|ZN536_MOUSE;sp|P70191|TRAF5_MOUSE;sp|Q62361|TRH_MOUSE;sp|Q9QX96|SALL2_MOUSE;sp|Q8K0Q5|RHG18_MOUSE;sp|Q9QWL7|K1C17_MOUSE;sp|Q80ZI6|LRSM1_MOUSE;sp|A0A0U1RPR8|GUC2D_MOUSE;sp|Q3U0S6|RAIN_MOUSE;sp|Q3UH06|RREB1_MOUSE;sp|P50…
biological_process	rhythmic process	12	sp|Q9JHI0|MMP19_MOUSE;sp|Q8C3P7|MTA70_MOUSE;sp|P21440|MDR3_MOUSE;sp|P0CG50|UBC_MOUSE;sp|B2RWS6|EP300_MOUSE;sp|A2AKX3|SETX_MOUSE;sp|Q8CIG8|ANM5_MOUSE;sp|P70336|ROCK2_MOUSE;sp|O35945|AL1A7_MOUSE;sp|Q9WU42|NCOR2_MOUSE;sp|P70365|NCOA1_MOUSE;sp|Q8R0X7|SGPL1_MOUSE
biological_process	signaling	72	sp|Q9WV89|STXB4_MOUSE;sp|P97445|CAC1A_MOUSE;sp|Q61171|PRDX2_MOUSE;sp|A2AKX3|SETX_MOUSE;sp|P46460|NSF_MOUSE;sp|Q8K083|ZN536_MOUSE;sp|P70191|TRAF5_MOUSE;sp|Q62361|TRH_MOUSE;sp|Q9QX96|SALL2_MOUSE;sp|Q8K0Q5|RHG18_MOUSE;sp|Q9QWL7|K1C17_MOUSE;sp|Q80ZI6|LRSM1_MOUSE;sp|A0A0U1RPR8|GUC2D_MOUSE;sp|Q3U0S6|RAIN_MOUSE;sp|Q3UH06|RREB1_MOUSE;sp|P27038|AVR2A_MOUSE;sp|Q9R171|CBLN1_MOUSE;sp|Q8VCC8|RPGF3_MOUSE;sp|P1…
cellular_component	cell	231	sp|P20152|VIME_MOUSE;sp|P16858|G3P_MOUSE;sp|Q587J6|LITD1_MOUSE;sp|Q5U4C9|DYRK2_MOUSE;sp|Q91YR1|TWF1_MOUSE;sp|P21126|UBL4A_MOUSE;sp|Q9CZE3|RAB32_MOUSE;sp|Q6IFZ6|K2C1B_MOUSE;sp|Q9Z2K1|K1C16_MOUSE;sp|P60710|ACTB_MOUSE;sp|Q5SW75|SSH2_MOUSE;sp|Q8BL95|CF298_MOUSE;sp|Q9R117|TYK2_MOUSE;sp|P62737|ACTA_MOUSE;sp|Q9ES64|USH1C_MOUSE;sp|E9Q557|DESP_MOUSE;sp|Q8VDD5|MYH9_MOUSE;sp|E9Q7G0|NUMA1_MOUSE;sp|Q9WVR4|FXR…
cellular_component	cell junction	16	sp|Q9R171|CBLN1_MOUSE;sp|P02716|ACHD_MOUSE;sp|E9Q557|DESP_MOUSE;sp|O89116|VTI1A_MOUSE;sp|P21440|MDR3_MOUSE;sp|Q02257|PLAK_MOUSE;sp|Q61495|DSG1A_MOUSE;sp|P97350|PKP1_MOUSE;sp|P20152|VIME_MOUSE;sp|P14131|RS16_MOUSE;sp|Q6ZWQ0|SYNE2_MOUSE;sp|P60710|ACTB_MOUSE;sp|Q5SW75|SSH2_MOUSE;sp|Q91YR1|TWF1_MOUSE;sp|Q8VDD5|MYH9_MOUSE;sp|P31750|AKT1_MOUSE
cellular_component	cell part	230	sp|P20152|VIME_MOUSE;sp|P16858|G3P_MOUSE;sp|Q587J6|LITD1_MOUSE;sp|Q5U4C9|DYRK2_MOUSE;sp|Q91YR1|TWF1_MOUSE;sp|P21126|UBL4A_MOUSE;sp|Q9CZE3|RAB32_MOUSE;sp|Q6IFZ6|K2C1B_MOUSE;sp|Q9Z2K1|K1C16_MOUSE;sp|P60710|ACTB_MOUSE;sp|Q5SW75|SSH2_MOUSE;sp|Q8BL95|CF298_MOUSE;sp|Q9R117|TYK2_MOUSE;sp|P62737|ACTA_MOUSE;sp|Q9ES64|USH1C_MOUSE;sp|E9Q557|DESP_MOUSE;sp|Q8VDD5|MYH9_MOUSE;sp|E9Q7G0|NUMA1_MOUSE;sp|Q9WVR4|FXR…
cellular_component	extracellular region	82	sp|P14106|C1QB_MOUSE;sp|Q9JHI0|MMP19_MOUSE;sp|Q5SW75|SSH2_MOUSE;sp|P0CG50|UBC_MOUSE;sp|Q04857|CO6A1_MOUSE;sp|P17182|ENOA_MOUSE;sp|Q8BQP8|RFIP4_MOUSE;sp|Q7TQ32|RGMC_MOUSE;sp|P62737|ACTA_MOUSE;sp|P17183|ENOG_MOUSE;sp|P01942|HBA_MOUSE;sp|P04104|K2C1_MOUSE;sp|P47993|XCL1_MOUSE;sp|Q02257|PLAK_MOUSE;sp|Q3TTY5|K22E_MOUSE;sp|Q922U2|K2C5_MOUSE;sp|P16858|G3P_MOUSE;sp|Q6IFZ6|K2C1B_MOUSE;sp|Q08189|TGM3_MOUSE…
cellular_component	extracellular region part	75	sp|P14106|C1QB_MOUSE;sp|Q9JHI0|MMP19_MOUSE;sp|Q5SW75|SSH2_MOUSE;sp|P0CG50|UBC_MOUSE;sp|Q04857|CO6A1_MOUSE;sp|P17182|ENOA_MOUSE;sp|Q8BQP8|RFIP4_MOUSE;sp|Q7TQ32|RGMC_MOUSE;sp|P62737|ACTA_MOUSE;sp|P17183|ENOG_MOUSE;sp|P01942|HBA_MOUSE;sp|P04104|K2C1_MOUSE;sp|P47993|XCL1_MOUSE;sp|Q02257|PLAK_MOUSE;sp|Q3TTY5|K22E_MOUSE;sp|Q922U2|K2C5_MOUSE;sp|P16858|G3P_MOUSE;sp|Q6IFZ6|K2C1B_MOUSE;sp|Q08189|TGM3_MOUSE…
cellular_component	macromolecular complex	97	sp|P16858|G3P_MOUSE;sp|Q587J6|LITD1_MOUSE;sp|Q5U4C9|DYRK2_MOUSE;sp|P21126|UBL4A_MOUSE;sp|Q8BND3|WDR35_MOUSE;sp|P35546|RET_MOUSE;sp|P27038|AVR2A_MOUSE;sp|Q8VDD5|MYH9_MOUSE;sp|Q9WVR4|FXR2_MOUSE;sp|P62751|RL23A_MOUSE;sp|Q8VD65|PI3R4_MOUSE;sp|Q8C3Y4|KNTC1_MOUSE;sp|Q02257|PLAK_MOUSE;sp|Q03265|ATPA_MOUSE;sp|P61460|DEPD5_MOUSE;sp|P23116|EIF3A_MOUSE;sp|Q9WVM1|RGAP1_MOUSE;sp|C0HKE1|H2A1B_MOUSE;sp|P70696|H…
cellular_component	membrane	120	sp|Q91YR1|TWF1_MOUSE;sp|Q8VDD5|MYH9_MOUSE;sp|Q6ZWQ0|SYNE2_MOUSE;sp|Q6KAR6|EXOC3_MOUSE;sp|Q02257|PLAK_MOUSE;sp|E9Q7G0|NUMA1_MOUSE;sp|O08852|PKD1_MOUSE;sp|Q80Y56|RBNS5_MOUSE;sp|Q03265|ATPA_MOUSE;sp|Q9WV86|KTNA1_MOUSE;sp|Q922U2|K2C5_MOUSE;sp|P16858|G3P_MOUSE;sp|Q62361|TRH_MOUSE;sp|Q60714|S27A1_MOUSE;sp|P20152|VIME_MOUSE;sp|Q9WUM5|SUCA_MOUSE;sp|P21440|MDR3_MOUSE;sp|Q62443|NPTX1_MOUSE;sp|Q7SIG6|ASAP2_…
cellular_component	membrane part	68	sp|Q91YR1|TWF1_MOUSE;sp|Q8VDD5|MYH9_MOUSE;sp|Q6ZWQ0|SYNE2_MOUSE;sp|Q02257|PLAK_MOUSE;sp|E9Q7G0|NUMA1_MOUSE;sp|O08852|PKD1_MOUSE;sp|Q80Y56|RBNS5_MOUSE;sp|Q03265|ATPA_MOUSE;sp|Q9R171|CBLN1_MOUSE;sp|P02716|ACHD_MOUSE;sp|Q6WQJ1|DGLA_MOUSE;sp|Q9DB34|CHM2A_MOUSE;sp|Q7TQ32|RGMC_MOUSE;sp|Q8VD65|PI3R4_MOUSE;sp|E9PZQ0|RYR1_MOUSE;sp|P62631|EF1A2_MOUSE;sp|P70191|TRAF5_MOUSE;sp|Q61495|DSG1A_MOUSE;sp|Q60680|IK…
cellular_component	membrane-enclosed lumen	68	sp|Q9DB00|GON4L_MOUSE;sp|Q9WU42|NCOR2_MOUSE;sp|A2AKX3|SETX_MOUSE;sp|Q8K4P0|WDR33_MOUSE;sp|Q9JHS4|CLPX_MOUSE;sp|Q8C3P7|MTA70_MOUSE;sp|Q8K0Q5|RHG18_MOUSE;sp|Q3TVI4|HEXI2_MOUSE;sp|Q91YR7|PRP6_MOUSE;sp|Q3UH06|RREB1_MOUSE;sp|P70696|H2B1A_MOUSE;sp|P43274|H14_MOUSE;sp|Q8CIG8|ANM5_MOUSE;sp|Q8BFQ4|WDR82_MOUSE;sp|Q9D8W5|PSD12_MOUSE;sp|Q9Z1L3|DEDD_MOUSE;sp|P60954|NOL4_MOUSE;sp|Q4KMM3|OXR1_MOUSE;sp|O88852|TS…
cellular_component	nucleoid	4	sp|Q9JHS4|CLPX_MOUSE;sp|Q922E6|FAKD2_MOUSE;sp|P50544|ACADV_MOUSE;sp|Q8BKF1|RPOM_MOUSE
cellular_component	organelle	206	sp|P20152|VIME_MOUSE;sp|Q9CZE3|RAB32_MOUSE;sp|Q6IFZ6|K2C1B_MOUSE;sp|Q9Z2K1|K1C16_MOUSE;sp|P60710|ACTB_MOUSE;sp|Q5SW75|SSH2_MOUSE;sp|Q8BL95|CF298_MOUSE;sp|Q9R117|TYK2_MOUSE;sp|P62737|ACTA_MOUSE;sp|Q9ES64|USH1C_MOUSE;sp|E9Q557|DESP_MOUSE;sp|E9Q7G0|NUMA1_MOUSE;sp|Q6KAR6|EXOC3_MOUSE;sp|P62751|RL23A_MOUSE;sp|Q8VD65|PI3R4_MOUSE;sp|Q8C3Y4|KNTC1_MOUSE;sp|Q9WV86|KTNA1_MOUSE;sp|P16858|G3P_MOUSE;sp|Q80XK6|A…
cellular_component	organelle part	154	sp|P20152|VIME_MOUSE;sp|E9Q7G0|NUMA1_MOUSE;sp|Q6KAR6|EXOC3_MOUSE;sp|P62751|RL23A_MOUSE;sp|Q8VD65|PI3R4_MOUSE;sp|Q8C3Y4|KNTC1_MOUSE;sp|P05213|TBA1B_MOUSE;sp|Q8VDD5|MYH9_MOUSE;sp|Q80Y56|RBNS5_MOUSE;sp|Q03265|ATPA_MOUSE;sp|Q9DB00|GON4L_MOUSE;sp|Q9WU42|NCOR2_MOUSE;sp|A2AKX3|SETX_MOUSE;sp|Q9WVM1|RGAP1_MOUSE;sp|C0HKE1|H2A1B_MOUSE;sp|P70696|H2B1A_MOUSE;sp|P43274|H14_MOUSE;sp|O89116|VTI1A_MOUSE;sp|P48754…
cellular_component	supramolecular complex	39	sp|P20152|VIME_MOUSE;sp|E9Q7G0|NUMA1_MOUSE;sp|P05213|TBA1B_MOUSE;sp|Q3UHZ5|LMOD2_MOUSE;sp|E9QA62|LMOD3_MOUSE;sp|P62737|ACTA_MOUSE;sp|A3KGV1|ODFP2_MOUSE;sp|Q9WV86|KTNA1_MOUSE;sp|P97329|KI20A_MOUSE;sp|Q91YK0|LRC49_MOUSE;sp|Q9QWT9|KIFC1_MOUSE;sp|Q80U49|C170B_MOUSE;sp|Q45VK7|DYHC2_MOUSE;sp|Q52KG5|KI26A_MOUSE;sp|P28741|KIF3A_MOUSE;sp|P23116|EIF3A_MOUSE;sp|Q02257|PLAK_MOUSE;sp|Q922U2|K2C5_MOUSE;sp|Q6P5…
cellular_component	synapse	12	sp|O89116|VTI1A_MOUSE;sp|Q9R171|CBLN1_MOUSE;sp|P02716|ACHD_MOUSE;sp|Q6WQJ1|DGLA_MOUSE;sp|P17182|ENOA_MOUSE;sp|P22892|AP1G1_MOUSE;sp|Q9ES64|USH1C_MOUSE;sp|P46460|NSF_MOUSE;sp|P05201|AATC_MOUSE;sp|P97445|CAC1A_MOUSE;sp|P28741|KIF3A_MOUSE;sp|Q9D8Z1|ASCC1_MOUSE
cellular_component	synapse part	8	sp|O89116|VTI1A_MOUSE;sp|Q9R171|CBLN1_MOUSE;sp|P02716|ACHD_MOUSE;sp|Q6WQJ1|DGLA_MOUSE;sp|P17182|ENOA_MOUSE;sp|P46460|NSF_MOUSE;sp|P05201|AATC_MOUSE;sp|P97445|CAC1A_MOUSE
molecular_function	antioxidant activity	1	sp|Q61171|PRDX2_MOUSE
molecular_function	binding	198	sp|Q9QWL7|K1C17_MOUSE;sp|P63038|CH60_MOUSE;sp|P16858|G3P_MOUSE;sp|C0HKE1|H2A1B_MOUSE;sp|P48754|BRCA1_MOUSE;sp|O88852|TSYL1_MOUSE;sp|Q8VED5|K2C79_MOUSE;sp|P70365|NCOA1_MOUSE;sp|P31750|AKT1_MOUSE;sp|P17182|ENOA_MOUSE;sp|P17156|HSP72_MOUSE;sp|E9PZQ0|RYR1_MOUSE;sp|O88898|P63_MOUSE;sp|P43274|H14_MOUSE;sp|Q3UH68|LIMC1_MOUSE;sp|Q9JJW5|MYOZ2_MOUSE;sp|Q6ZWQ0|SYNE2_MOUSE;sp|Q3UHZ5|LMOD2_MOUSE;sp|Q5SW75|SSH…
molecular_function	catalytic activity	101	sp|Q61941|NNTM_MOUSE;sp|Q03265|ATPA_MOUSE;sp|Q8K387|UBP45_MOUSE;sp|P47857|PFKAM_MOUSE;sp|Q8CIG8|ANM5_MOUSE;sp|Q14AW5|NSUN7_MOUSE;sp|Q6P6P7|PARP6_MOUSE;sp|P46460|NSF_MOUSE;sp|Q8BU04|UBR7_MOUSE;sp|Q08189|TGM3_MOUSE;sp|Q9D2G9|HIPL2_MOUSE;sp|Q61171|PRDX2_MOUSE;sp|Q5U4C9|DYRK2_MOUSE;sp|P16858|G3P_MOUSE;sp|Q64467|G3PT_MOUSE;sp|O35945|AL1A7_MOUSE;sp|P50544|ACADV_MOUSE;sp|Q9D1G0|DNSL2_MOUSE;sp|B2RWS6|EP3…
molecular_function	molecular carrier activity	1	sp|P01942|HBA_MOUSE
molecular_function	molecular function regulator	17	sp|Q62361|TRH_MOUSE;sp|Q3TVI4|HEXI2_MOUSE;sp|Q9JHS4|CLPX_MOUSE;sp|Q9QZ26|KCNE5_MOUSE;sp|Q8VCC8|RPGF3_MOUSE;sp|P47993|XCL1_MOUSE;sp|Q9JIB6|BIR1F_MOUSE;sp|Q9QWK5|BIR1A_MOUSE;sp|Q0KK55|KNDC1_MOUSE;sp|P97371|PSME1_MOUSE;sp|Q7SIG6|ASAP2_MOUSE;sp|Q8K0Q5|RHG18_MOUSE;sp|P61460|DEPD5_MOUSE;sp|Q9WVM1|RGAP1_MOUSE;sp|P31750|AKT1_MOUSE;sp|P16858|G3P_MOUSE;sp|Q61081|CDC37_MOUSE
molecular_function	molecular transducer activity	6	sp|Q7TQ32|RGMC_MOUSE;sp|P27038|AVR2A_MOUSE;sp|P35546|RET_MOUSE;sp|Q8R4Y4|STAB1_MOUSE;sp|P02716|ACHD_MOUSE;sp|Q9QWL7|K1C17_MOUSE
molecular_function	protein tag	1	sp|P0CG50|UBC_MOUSE
molecular_function	signal transducer activity	12	sp|E9PZQ0|RYR1_MOUSE;sp|Q02257|PLAK_MOUSE;sp|P70191|TRAF5_MOUSE;sp|Q80UF7|TCAM1_MOUSE;sp|O54992|MAPK5_MOUSE;sp|Q7TQ32|RGMC_MOUSE;sp|P27038|AVR2A_MOUSE;sp|P35546|RET_MOUSE;sp|Q60680|IKKA_MOUSE;sp|P02716|ACHD_MOUSE;sp|Q9ET77|JPH3_MOUSE;sp|Q9QWL7|K1C17_MOUSE
molecular_function	structural molecule activity	23	sp|P14131|RS16_MOUSE;sp|P62751|RL23A_MOUSE;sp|Q02257|PLAK_MOUSE;sp|Q3TTY5|K22E_MOUSE;sp|Q922U2|K2C5_MOUSE;sp|Q6IFZ6|K2C1B_MOUSE;sp|P20152|VIME_MOUSE;sp|Q6P5H2|NEST_MOUSE;sp|Q6NXH9|K2C73_MOUSE;sp|Q9Z2K1|K1C16_MOUSE;sp|Q8VED5|K2C79_MOUSE;sp|P50446|K2C6A_MOUSE;sp|Q6IME9|K2C72_MOUSE;sp|Q9QWL7|K1C17_MOUSE;sp|Q6IFX2|K1C42_MOUSE;sp|Q99M74|KRT82_MOUSE;sp|P02535|K1C10_MOUSE;sp|Q3UV17|K22O_MOUSE;sp|P05213|…
molecular_function	transcription regulator activity	17	sp|P17182|ENOA_MOUSE;sp|Q62311|TAF6_MOUSE;sp|Q9QX96|SALL2_MOUSE;sp|P97769|CITE1_MOUSE;sp|O88898|P63_MOUSE;sp|Q3UH06|RREB1_MOUSE;sp|Q91YK2|RRP1B_MOUSE;sp|B2RWS6|EP300_MOUSE;sp|O08674|RBPJL_MOUSE;sp|Q8K083|ZN536_MOUSE;sp|Q6PFX2|BEND6_MOUSE;sp|P70365|NCOA1_MOUSE;sp|Q02257|PLAK_MOUSE;sp|Q91YR7|PRP6_MOUSE;sp|Q9DB00|GON4L_MOUSE;sp|Q8CIG8|ANM5_MOUSE;sp|Q9WU42|NCOR2_MOUSE
molecular_function	transporter activity	18	sp|Q03265|ATPA_MOUSE;sp|E9PZQ0|RYR1_MOUSE;sp|Q8JZN3|KCJ14_MOUSE;sp|P97445|CAC1A_MOUSE;sp|Q9JJC8|NIPA2_MOUSE;sp|P21440|MDR3_MOUSE;sp|Q9QZ26|KCNE5_MOUSE;sp|Q8BJ03|COX15_MOUSE;sp|Q8CFW1|ANO2_MOUSE;sp|P02716|ACHD_MOUSE;sp|P22892|AP1G1_MOUSE;sp|Q9Z1Z0|USO1_MOUSE;sp|P70704|AT8A1_MOUSE;sp|Q9ET77|JPH3_MOUSE;sp|Q3U2S8|HVCN1_MOUSE;sp|Q60714|S27A1_MOUSE;sp|O08852|PKD1_MOUSE;sp|Q923J1|TRPM7_MOUSE
