# Supplementary material for: Kinesin KIF3A regulates meiotic progression and spindle assembly in oocyte meiosis
Source: Cell Mol Life Sci. 2024 Apr 8;81(1):168. doi: 10.1007/s00018-024-05213-3 (PMC11001723; doi:10.1007/s00018-024-05213-3)
Supplement: Supplementary file 5 — (XLS 9 KB) [file 18_2024_5213_MOESM5_ESM.xls]

Code	Functional-Categories	Family	Protein-Number	Proteins
A	RNA processing and modification	INFORMATION STORAGE AND PROCESSING	12	sp|Q91YR7|PRP6_MOUSE;sp|Q91YK2|RRP1B_MOUSE;sp|Q8CGC6|RBM28_MOUSE;sp|Q8C3P7|MTA70_MOUSE;sp|Q8BHB0|NOD1_MOUSE;sp|Q497V5|SRBD1_MOUSE;sp|A2AKX3|SETX_MOUSE;sp|Q8K4P0|WDR33_MOUSE;sp|A2A6A1|GPTC8_MOUSE;sp|Q9CZU3|MTREX_MOUSE;sp|Q80WV7|SRRM3_MOUSE;sp|Q8BFQ4|WDR82_MOUSE
B	Chromatin structure and dynamics	INFORMATION STORAGE AND PROCESSING	8	sp|P62806|H4_MOUSE;sp|Q9DBY5|CBX6_MOUSE;sp|C0HKE1|H2A1B_MOUSE;sp|P43274|H14_MOUSE;sp|Q8BUZ3|TIGD4_MOUSE;sp|P70696|H2B1A_MOUSE;sp|Q9DBL2|GDAP2_MOUSE;sp|Q8BFQ4|WDR82_MOUSE
C	Energy production and conversion	METABOLISM	6	sp|Q99LC5|ETFA_MOUSE;sp|Q9WUM5|SUCA_MOUSE;sp|Q03265|ATPA_MOUSE;sp|O35945|AL1A7_MOUSE;sp|Q6ZQM8|UD17_MOUSE;sp|P01942|HBA_MOUSE
D	Cell cycle control, cell division, chromosome partitioning	CELLULAR PROCESSES AND SIGNALING	26	sp|Q91YR7|PRP6_MOUSE;sp|Q8BQP8|RFIP4_MOUSE;sp|Q99M74|KRT82_MOUSE;sp|Q9QWK5|BIR1A_MOUSE;sp|P50446|K2C6A_MOUSE;sp|Q8BUZ3|TIGD4_MOUSE;sp|P04104|K2C1_MOUSE;sp|Q8C3Y4|KNTC1_MOUSE;sp|Q9Z2K1|K1C16_MOUSE;sp|Q8CIG8|ANM5_MOUSE;sp|Q922U2|K2C5_MOUSE;sp|Q8BZB2|COAC_MOUSE;sp|Q6NXH9|K2C73_MOUSE;sp|Q8CFW1|ANO2_MOUSE;sp|Q14AW5|NSUN7_MOUSE;sp|Q3UV17|K22O_MOUSE;sp|Q3TTY5|K22E_MOUSE;sp|Q6IFX2|K1C42_MOUSE;sp|Q9QWL7|K…
E	Amino acid transport and metabolism	METABOLISM	5	sp|P24815|3BHS1_MOUSE;sp|Q9DBT9|M2GD_MOUSE;sp|Q641K1|CBPC1_MOUSE;sp|P05201|AATC_MOUSE;sp|Q8R0X7|SGPL1_MOUSE
F	Nucleotide transport and metabolism	METABOLISM	5	sp|Q9WV89|STXB4_MOUSE;sp|Q99KN9|EPN4_MOUSE;sp|Q9ES64|USH1C_MOUSE;sp|Q9WV84|NDKM_MOUSE;sp|Q99KF0|CAR14_MOUSE
G	Carbohydrate transport and metabolism	METABOLISM	6	sp|P16858|G3P_MOUSE;sp|Q64467|G3PT_MOUSE;sp|Q6ZQM8|UD17_MOUSE;sp|P47857|PFKAM_MOUSE;sp|P17182|ENOA_MOUSE;sp|P17183|ENOG_MOUSE
H	Coenzyme transport and metabolism	METABOLISM	2	sp|Q8R4Y4|STAB1_MOUSE;sp|Q8VEH6|CBWD1_MOUSE
I	Lipid transport and metabolism	METABOLISM	10	sp|P24815|3BHS1_MOUSE;sp|Q9QXG4|ACSA_MOUSE;sp|Q9DBS9|OSBL3_MOUSE;sp|Q6WQJ1|DGLA_MOUSE;sp|Q9Z2M7|PMM2_MOUSE;sp|Q60714|S27A1_MOUSE;sp|P50544|ACADV_MOUSE;sp|Q9D2R0|AACS_MOUSE;sp|O70311|NMT2_MOUSE;sp|Q9D9V3|ECHD1_MOUSE
J	Translation, ribosomal structure and biogenesis	INFORMATION STORAGE AND PROCESSING	10	sp|Q3UY23|FDXA1_MOUSE;sp|P62751|RL23A_MOUSE;sp|P21126|UBL4A_MOUSE;sp|P14131|RS16_MOUSE;sp|P23116|EIF3A_MOUSE;sp|Q9Z1Q9|SYVC_MOUSE;sp|Q8BGV0|SYNM_MOUSE;sp|Q9DD18|DTD1_MOUSE;sp|Q8BIP0|SYDM_MOUSE;sp|P62631|EF1A2_MOUSE
K	Transcription	INFORMATION STORAGE AND PROCESSING	17	sp|P48754|BRCA1_MOUSE;sp|Q8K083|ZN536_MOUSE;sp|Q8CGC6|RBM28_MOUSE;sp|Q9WU42|NCOR2_MOUSE;sp|Q8C3P7|MTA70_MOUSE;sp|Q8CIG8|ANM5_MOUSE;sp|Q497V5|SRBD1_MOUSE;sp|Q9D8Z1|ASCC1_MOUSE;sp|Q9DBL2|GDAP2_MOUSE;sp|O35134|RPA1_MOUSE;sp|Q62311|TAF6_MOUSE;sp|O08674|RBPJL_MOUSE;sp|P70365|NCOA1_MOUSE;sp|Q8BKF1|RPOM_MOUSE;sp|B2RWS6|EP300_MOUSE;sp|Q9QX96|SALL2_MOUSE;sp|Q8BVE8|NSD2_MOUSE
L	Replication, recombination and repair	INFORMATION STORAGE AND PROCESSING	6	sp|O88852|TSYL1_MOUSE;sp|P48754|BRCA1_MOUSE;sp|Q4KMM3|OXR1_MOUSE;sp|Q9JLN9|MTOR_MOUSE;sp|Q61493|REV3L_MOUSE;sp|Q8BKF1|RPOM_MOUSE
M	Cell wall/membrane/envelope biogenesis	CELLULAR PROCESSES AND SIGNALING	3	sp|Q8VHK1|CSKI2_MOUSE;sp|Q91ZT9|ASB8_MOUSE;sp|Q8R4Y4|STAB1_MOUSE
O	Posttranslational modification, protein turnover, chaperones	CELLULAR PROCESSES AND SIGNALING	33	sp|Q60680|IKKA_MOUSE;sp|Q99M74|KRT82_MOUSE;sp|Q9WV86|KTNA1_MOUSE;sp|Q9ES63|UBP29_MOUSE;sp|P63038|CH60_MOUSE;sp|Q8BJ03|COX15_MOUSE;sp|P46460|NSF_MOUSE;sp|P50446|K2C6A_MOUSE;sp|Q5NCC9|TRI58_MOUSE;sp|P04104|K2C1_MOUSE;sp|Q99MX1|UBP26_MOUSE;sp|Q3V1M1|IGS10_MOUSE;sp|Q6WQJ1|DGLA_MOUSE;sp|Q8CIG8|ANM5_MOUSE;sp|Q9JHS4|CLPX_MOUSE;sp|Q9JHI0|MMP19_MOUSE;sp|Q922U2|K2C5_MOUSE;sp|P97371|PSME1_MOUSE;sp|P0CG50|UB…
P	Inorganic ion transport and metabolism	METABOLISM	8	sp|Q8JZN3|KCJ14_MOUSE;sp|Q3V1M1|IGS10_MOUSE;sp|Q923J1|TRPM7_MOUSE;sp|Q8BZB2|COAC_MOUSE;sp|O08852|PKD1_MOUSE;sp|Q684R7|FREM1_MOUSE;sp|P56974|NRG2_MOUSE;sp|P97445|CAC1A_MOUSE
Q	Secondary metabolites biosynthesis, transport and catabolism	METABOLISM	2	sp|P21440|MDR3_MOUSE;sp|Q9QZ82|CP11A_MOUSE
R	General function prediction only	POORLY CHARACTERIZED	49	sp|Q99M74|KRT82_MOUSE;sp|Q9WVM1|RGAP1_MOUSE;sp|Q80U49|C170B_MOUSE;sp|Q8K083|ZN536_MOUSE;sp|P70704|AT8A1_MOUSE;sp|Q9QWK5|BIR1A_MOUSE;sp|P50446|K2C6A_MOUSE;sp|P04104|K2C1_MOUSE;sp|Q8BND3|WDR35_MOUSE;sp|Q6P5U7|NWD2_MOUSE;sp|Q8CGC6|RBM28_MOUSE;sp|Q9Z2K1|K1C16_MOUSE;sp|Q3V1M1|IGS10_MOUSE;sp|Q8VHK1|CSKI2_MOUSE;sp|P31750|AKT1_MOUSE;sp|Q922U2|K2C5_MOUSE;sp|P0CG50|UBC_MOUSE;sp|Q8K4P0|WDR33_MOUSE;sp|Q80ZI6…
S	Function unknown	POORLY CHARACTERIZED	18	sp|E9PVB5|TTC17_MOUSE;sp|Q61495|DSG1A_MOUSE;sp|Q3UY23|FDXA1_MOUSE;sp|Q5SYL3|K0100_MOUSE;sp|Q9CQP2|TPPC2_MOUSE;sp|Q02257|PLAK_MOUSE;sp|Q9WV89|STXB4_MOUSE;sp|Q9JJC8|NIPA2_MOUSE;sp|Q8BHB0|NOD1_MOUSE;sp|Q91WD4|CG025_MOUSE;sp|Q5RJH2|MCTP2_MOUSE;sp|Q8CFW1|ANO2_MOUSE;sp|Q9ES64|USH1C_MOUSE;sp|Q571H0|NPA1P_MOUSE;sp|Q3UFY0|RRP36_MOUSE;sp|E9Q5M6|CFA44_MOUSE;sp|Q61500|ITM2A_MOUSE;sp|Q99KF0|CAR14_MOUSE
T	Signal transduction mechanisms	CELLULAR PROCESSES AND SIGNALING	48	sp|Q60680|IKKA_MOUSE;sp|Q9WVM1|RGAP1_MOUSE;sp|Q80U49|C170B_MOUSE;sp|Q6PIX5|RHDF1_MOUSE;sp|P70191|TRAF5_MOUSE;sp|P70336|ROCK2_MOUSE;sp|Q8K0Q5|RHG18_MOUSE;sp|P97350|PKP1_MOUSE;sp|O54992|MAPK5_MOUSE;sp|Q02257|PLAK_MOUSE;sp|Q8BQC3|IGDC3_MOUSE;sp|Q3V1M1|IGS10_MOUSE;sp|Q8VHK1|CSKI2_MOUSE;sp|Q0KK55|KNDC1_MOUSE;sp|Q6WQJ1|DGLA_MOUSE;sp|Q923J1|TRPM7_MOUSE;sp|Q62443|NPTX1_MOUSE;sp|Q8BHB0|NOD1_MOUSE;sp|Q8CIG…
U	Intracellular trafficking, secretion, and vesicular transport	CELLULAR PROCESSES AND SIGNALING	19	sp|Q60680|IKKA_MOUSE;sp|Q8BX70|VP13C_MOUSE;sp|Q9CQP2|TPPC2_MOUSE;sp|Q02257|PLAK_MOUSE;sp|Q9Z2K1|K1C16_MOUSE;sp|Q4KMM3|OXR1_MOUSE;sp|Q6KAR6|EXOC3_MOUSE;sp|Q9R117|TYK2_MOUSE;sp|P22892|AP1G1_MOUSE;sp|Q9DB34|CHM2A_MOUSE;sp|O89116|VTI1A_MOUSE;sp|Q9Z1Z0|USO1_MOUSE;sp|Q9CZE3|RAB32_MOUSE;sp|Q6IFX2|K1C42_MOUSE;sp|Q9QWL7|K1C17_MOUSE;sp|Q80Y56|RBNS5_MOUSE;sp|P02535|K1C10_MOUSE;sp|Q80XK6|ATG2B_MOUSE;sp|Q8BVE…
V	Defense mechanisms	CELLULAR PROCESSES AND SIGNALING	3	sp|Q8CG65|SSPO_MOUSE;sp|Q5SW75|SSH2_MOUSE;sp|Q684R7|FREM1_MOUSE
W	Extracellular structures	CELLULAR PROCESSES AND SIGNALING	11	sp|Q91YR1|TWF1_MOUSE;sp|A3KGV1|ODFP2_MOUSE;sp|P97350|PKP1_MOUSE;sp|Q8CG65|SSPO_MOUSE;sp|Q9WV89|STXB4_MOUSE;sp|Q61789|LAMA3_MOUSE;sp|Q9JHI0|MMP19_MOUSE;sp|P14106|C1QB_MOUSE;sp|P98203|ARVC_MOUSE;sp|Q04857|CO6A1_MOUSE;sp|Q8R4Y4|STAB1_MOUSE
Y	Nuclear structure	CELLULAR PROCESSES AND SIGNALING	16	sp|Q99M74|KRT82_MOUSE;sp|P50446|K2C6A_MOUSE;sp|P04104|K2C1_MOUSE;sp|Q9Z2K1|K1C16_MOUSE;sp|Q8BHB0|NOD1_MOUSE;sp|Q922U2|K2C5_MOUSE;sp|Q6NXH9|K2C73_MOUSE;sp|Q3UV17|K22O_MOUSE;sp|Q3TTY5|K22E_MOUSE;sp|Q6IFX2|K1C42_MOUSE;sp|Q9QWL7|K1C17_MOUSE;sp|Q6IME9|K2C72_MOUSE;sp|P02535|K1C10_MOUSE;sp|Q6IFZ6|K2C1B_MOUSE;sp|P20152|VIME_MOUSE;sp|Q8VED5|K2C79_MOUSE
Z	Cytoskeleton	CELLULAR PROCESSES AND SIGNALING	29	sp|Q91YR1|TWF1_MOUSE;sp|Q8BQP8|RFIP4_MOUSE;sp|P60710|ACTB_MOUSE;sp|Q8K0Q5|RHG18_MOUSE;sp|Q8VDD5|MYH9_MOUSE;sp|P05213|TBA1B_MOUSE;sp|E9Q557|DESP_MOUSE;sp|Q02257|PLAK_MOUSE;sp|Q9WV89|STXB4_MOUSE;sp|Q3UHZ5|LMOD2_MOUSE;sp|Q3V1M1|IGS10_MOUSE;sp|Q52KG5|KI26A_MOUSE;sp|Q80ZI6|LRSM1_MOUSE;sp|P28741|KIF3A_MOUSE;sp|B7ZNG0|KIF7_MOUSE;sp|Q9DBL2|GDAP2_MOUSE;sp|Q3U0S6|RAIN_MOUSE;sp|P62737|ACTA_MOUSE;sp|Q6ZWQ0|S…
