# Supplementary material for: Kinesin KIF3A regulates meiotic progression and spindle assembly in oocyte meiosis
Source: Cell Mol Life Sci. 2024 Apr 8;81(1):168. doi: 10.1007/s00018-024-05213-3 (PMC11001723; doi:10.1007/s00018-024-05213-3)
Supplement: Supplementary file 6 — (XLS 166 KB) [file 18_2024_5213_MOESM6_ESM.xls]

Protein_ID	GO Biological_Process	GO Molecular_Function	GO Cellular_Component
sp|P21126|UBL4A_MOUSE	GO:0006810//transport;GO:0071816//tail-anchored membrane protein insertion into ER membrane	GO:0051087//chaperone binding	GO:0005737//cytoplasm;GO:0071818//BAT3 complex;GO:0005634//nucleus;GO:0016020//membrane;GO:0005829//cytosol
sp|Q02257|PLAK_MOUSE	GO:0034333//adherens junction assembly;GO:0002159//desmosome assembly;GO:0042307//positive regulation of protein import into nucleus;GO:0072659//protein localization to plasma membrane;GO:0050982//detection of mechanical stimulus;GO:0016477//cell migration;GO:0043588//skin development;GO:0042127//regulation of cell proliferation;GO:0098609//cell-cell adhesion;GO:0051291//protein heterooligomeriza…	GO:0004871//signal transducer activity;GO:0003713//transcription coactivator activity;GO:0005198//structural molecule activity;GO:0019901//protein kinase binding;GO:0019903//protein phosphatase binding;GO:0050839//cell adhesion molecule binding;GO:0045294//alpha-catenin binding;GO:0045296//cadherin binding	GO:0015629//actin cytoskeleton;GO:0009898//cytoplasmic side of plasma membrane;GO:0031012//extracellular matrix;GO:0014704//intercalated disc;GO:0016342//catenin complex;GO:0005925//focal adhesion;GO:0030057//desmosome;GO:0030018//Z disc;GO:0005737//cytoplasm;GO:0070062//extracellular exosome;GO:0005634//nucleus;GO:0016020//membrane;GO:0071665//gamma-catenin-TCF7L2 complex;GO:0016328//lateral pla…
sp|P62631|EF1A2_MOUSE	GO:0043065//positive regulation of apoptotic process;GO:0010035//response to inorganic substance;GO:0090218//positive regulation of lipid kinase activity;GO:0051602//response to electrical stimulus;GO:1904714//regulation of chaperone-mediated autophagy;GO:0006414//translational elongation	GO:0008135//translation factor activity, RNA binding;GO:0003924//GTPase activity;GO:0019901//protein kinase binding;GO:0003746//translation elongation factor activity;GO:0005525//GTP binding	GO:0005737//cytoplasm;GO:0005853//eukaryotic translation elongation factor 1 complex;GO:0043209//myelin sheath;GO:0005634//nucleus;GO:0005622//intracellular;GO:0098574//cytoplasmic side of lysosomal membrane;GO:0043025//neuronal cell body
sp|Q8CII8|SYNE4_MOUSE	GO:0045198//establishment of epithelial cell apical/basal polarity		GO:0034993//LINC complex;GO:0016021//integral component of membrane;GO:0031309//integral component of nuclear outer membrane
sp|Q9WV86|KTNA1_MOUSE	GO:0008104//protein localization;GO:0001764//neuron migration;GO:0007049//cell cycle;GO:0051301//cell division;GO:0000278//mitotic cell cycle;GO:0051013//microtubule severing;GO:0031122//cytoplasmic microtubule organization;GO:0010977//negative regulation of neuron projection development;GO:0001578//microtubule bundle formation	GO:0016887//ATPase activity;GO:0070840//dynein complex binding;GO:0008568//microtubule-severing ATPase activity;GO:0005524//ATP binding;GO:0008017//microtubule binding;GO:0046982//protein heterodimerization activity	GO:0030426//growth cone;GO:0030424//axon;GO:0005874//microtubule;GO:0005737//cytoplasm;GO:0005819//spindle;GO:0005813//centrosome;GO:0005634//nucleus;GO:0005811//lipid droplet;GO:0000922//spindle pole;GO:0043025//neuronal cell body;GO:0005886//plasma membrane;GO:0031463//Cul3-RING ubiquitin ligase complex;GO:0030496//midbody
sp|O09008|MFNG_MOUSE	GO:0007389//pattern specification process;GO:0032092//positive regulation of protein binding;GO:0036066//protein O-linked fucosylation;GO:0045747//positive regulation of Notch signaling pathway;GO:0008593//regulation of Notch signaling pathway;GO:0002315//marginal zone B cell differentiation	GO:0033829//O-fucosylpeptide 3-beta-N-acetylglucosaminyltransferase activity;GO:0046872//metal ion binding	GO:0030173//integral component of Golgi membrane
sp|Q99MX1|UBP26_MOUSE	GO:0006511//ubiquitin-dependent protein catabolic process;GO:0016579//protein deubiquitination	GO:0036459//thiol-dependent ubiquitinyl hydrolase activity	GO:0005634//nucleus
sp|Q3TTY5|K22E_MOUSE	GO:0043616//keratinocyte proliferation;GO:0018149//peptide cross-linking;GO:0045109//intermediate filament organization;GO:0032980//keratinocyte activation;GO:0031424//keratinization;GO:0003334//keratinocyte development;GO:0051546//keratinocyte migration;GO:0008544//epidermis development	GO:0008092//cytoskeletal protein binding;GO:0005198//structural molecule activity;GO:0030280//structural constituent of epidermis	GO:0070062//extracellular exosome;GO:0005634//nucleus;GO:0045095//keratin filament;GO:0001533//cornified envelope
sp|Q8K083|ZN536_MOUSE	GO:0000122//negative regulation of transcription from RNA polymerase II promoter;GO:0045665//negative regulation of neuron differentiation;GO:0006366//transcription from RNA polymerase II promoter;GO:0048387//negative regulation of retinoic acid receptor signaling pathway	GO:0043565//sequence-specific DNA binding;GO:0044323//retinoic acid-responsive element binding;GO:0000978//RNA polymerase II proximal promoter sequence-specific DNA binding;GO:0046872//metal ion binding;GO:0001078//transcriptional repressor activity, RNA polymerase II proximal promoter sequence-specific DNA binding	GO:0005634//nucleus
sp|P70191|TRAF5_MOUSE	GO:0008284//positive regulation of cell proliferation;GO:0051091//positive regulation of DNA binding transcription factor activity;GO:0051092//positive regulation of NF-kappaB transcription factor activity;GO:0006915//apoptotic process;GO:0007165//signal transduction;GO:0043123//positive regulation of I-kappaB kinase/NF-kappaB signaling;GO:0042981//regulation of apoptotic process	GO:0031625//ubiquitin protein ligase binding;GO:0031996//thioesterase binding;GO:0004871//signal transducer activity;GO:0042802//identical protein binding;GO:0008270//zinc ion binding	GO:0035631//CD40 receptor complex;GO:0005813//centrosome;GO:0005829//cytosol;GO:0009898//cytoplasmic side of plasma membrane
sp|Q3UH68|LIMC1_MOUSE	GO:0031032//actomyosin structure organization	GO:0003779//actin binding;GO:0046872//metal ion binding
sp|A2A6A1|GPTC8_MOUSE		GO:0046872//metal ion binding;GO:0003723//RNA binding;GO:0003676//nucleic acid binding
sp|Q80UF7|TCAM1_MOUSE	GO:0071222//cellular response to lipopolysaccharide;GO:0097190//apoptotic signaling pathway;GO:0045429//positive regulation of nitric oxide biosynthetic process;GO:0010628//positive regulation of gene expression;GO:0032496//response to lipopolysaccharide;GO:0032092//positive regulation of protein binding;GO:0002281//macrophage activation involved in immune response;GO:0032816//positive regulation…	GO:0004871//signal transducer activity;GO:0019901//protein kinase binding	GO:0031410//cytoplasmic vesicle;GO:0005776//autophagosome;GO:0097342//ripoptosome
sp|Q922U2|K2C5_MOUSE		GO:0005198//structural molecule activity;GO:0097110//scaffold protein binding	GO:0005737//cytoplasm;GO:0045095//keratin filament;GO:0070062//extracellular exosome;GO:0005634//nucleus;GO:0016020//membrane;GO:0005739//mitochondrion;GO:0005882//intermediate filament;GO:0005886//plasma membrane
sp|P16858|G3P_MOUSE	GO:0050821//protein stabilization;GO:0000226//microtubule cytoskeleton organization;GO:0006096//glycolytic process;GO:0061844//antimicrobial humoral immune response mediated by antimicrobial peptide;GO:0007275//multicellular organism development;GO:0051873//killing by host of symbiont cells;GO:0035606//peptidyl-cysteine S-trans-nitrosylation;GO:0050832//defense response to fungus;GO:0051402//neur…	GO:0051287//NAD binding;GO:0019899//enzyme binding;GO:0097718//disordered domain specific binding;GO:0004365//glyceraldehyde-3-phosphate dehydrogenase (NAD+) (phosphorylating) activity;GO:0042802//identical protein binding;GO:0035605//peptidyl-cysteine S-nitrosylase activity;GO:0008017//microtubule binding;GO:0050661//NADP binding;GO:0019828//aspartic-type endopeptidase inhibitor activity	GO:0005811//lipid droplet;GO:0031012//extracellular matrix;GO:0030529//intracellular ribonucleoprotein complex;GO:0005737//cytoplasm;GO:0031982//vesicle;GO:0043209//myelin sheath;GO:0005634//nucleus;GO:0016020//membrane;GO:0005739//mitochondrion;GO:0097452//GAIT complex;GO:0015630//microtubule cytoskeleton;GO:0031965//nuclear membrane;GO:0005886//plasma membrane;GO:0070062//extracellular exosome;…
sp|Q8C3P7|MTA70_MOUSE	GO:0019827//stem cell population maintenance;GO:0007623//circadian rhythm;GO:0006397//mRNA processing;GO:0016556//mRNA modification;GO:0080009//mRNA methylation;GO:0000398//mRNA splicing, via spliceosome;GO:0031053//primary miRNA processing;GO:1990744//primary miRNA methylation;GO:0001510//RNA methylation;GO:1903679//positive regulation of cap-independent translational initiation;GO:0006382//aden…	GO:0046982//protein heterodimerization activity;GO:0016422//mRNA (2'-O-methyladenosine-N6-)-methyltransferase activity;GO:0008173//RNA methyltransferase activity;GO:0003729//mRNA binding;GO:1904047//S-adenosyl-L-methionine binding;GO:0001734//mRNA (N6-adenosine)-methyltransferase activity	GO:0016607//nuclear speck;GO:0036396//RNA N6-methyladenosine methyltransferase complex;GO:0005634//nucleus
sp|Q9Z1L3|DEDD_MOUSE	GO:0008625//extrinsic apoptotic signaling pathway via death domain receptors;GO:0006915//apoptotic process;GO:0007283//spermatogenesis;GO:0042177//negative regulation of protein catabolic process;GO:0006351//transcription, DNA-templated;GO:1901837//negative regulation of transcription of nuclear large rRNA transcript from RNA polymerase I promoter;GO:0046697//decidualization;GO:0042981//regulatio…	GO:0003677//DNA binding	GO:0005737//cytoplasm;GO:0005730//nucleolus
sp|Q8BND3|WDR35_MOUSE	GO:0097756//negative regulation of blood vessel diameter;GO:1905705//cellular response to paclitaxel;GO:0060271//cilium assembly;GO:1990830//cellular response to leukemia inhibitory factor;GO:0097421//liver regeneration;GO:0009636//response to toxic substance;GO:0090200//positive regulation of release of cytochrome c from mitochondria;GO:0045019//negative regulation of nitric oxide biosynthetic p…	GO:0035091//phosphatidylinositol binding	GO:0005737//cytoplasm;GO:0036064//ciliary basal body;GO:0030991//intraciliary transport particle A;GO:0005813//centrosome;GO:0005930//axoneme
sp|Q8CG65|SSPO_MOUSE	GO:0030154//cell differentiation;GO:0007399//nervous system development
sp|Q62361|TRH_MOUSE	GO:0009755//hormone-mediated signaling pathway;GO:0009749//response to glucose;GO:2000252//negative regulation of feeding behavior;GO:0051412//response to corticosterone;GO:0007628//adult walking behavior;GO:0014050//negative regulation of glutamate secretion;GO:0045471//response to ethanol;GO:0014070//response to organic cyclic compound;GO:0014054//positive regulation of gamma-aminobutyric acid …	GO:0008437//thyrotropin-releasing hormone activity	GO:0005737//cytoplasm;GO:0030141//secretory granule;GO:0005634//nucleus;GO:0005576//extracellular region;GO:0005886//plasma membrane
sp|Q6IFZ6|K2C1B_MOUSE		GO:0005198//structural molecule activity	GO:0005856//cytoskeleton;GO:0045095//keratin filament;GO:0070062//extracellular exosome
sp|P14106|C1QB_MOUSE	GO:0048839//inner ear development;GO:0045087//innate immune response;GO:0006958//complement activation, classical pathway	GO:0042803//protein homodimerization activity	GO:0005581//collagen trimer;GO:0005615//extracellular space;GO:0070062//extracellular exosome;GO:0005576//extracellular region;GO:0072562//blood microparticle
sp|Q60714|S27A1_MOUSE	GO:0006655//phosphatidylglycerol biosynthetic process;GO:0006654//phosphatidic acid biosynthetic process;GO:0006656//phosphatidylcholine biosynthetic process;GO:0032049//cardiolipin biosynthetic process;GO:0006659//phosphatidylserine biosynthetic process;GO:0001676//long-chain fatty acid metabolic process;GO:0071902//positive regulation of protein serine/threonine kinase activity;GO:0032868//resp…	GO:0031957//very long-chain fatty acid-CoA ligase activity;GO:0000166//nucleotide binding;GO:0004467//long-chain fatty acid-CoA ligase activity;GO:0042803//protein homodimerization activity;GO:0015245//fatty acid transmembrane transporter activity	GO:0005783//endoplasmic reticulum;GO:0031410//cytoplasmic vesicle;GO:0016021//integral component of membrane;GO:0016020//membrane;GO:0005886//plasma membrane
sp|Q148V8|FA83H_MOUSE	GO:0030335//positive regulation of cell migration;GO:0045104//intermediate filament cytoskeleton organization;GO:0044380//protein localization to cytoskeleton;GO:0031214//biomineral tissue development	GO:1990254//keratin filament binding;GO:0019901//protein kinase binding	GO:0005737//cytoplasm;GO:0045095//keratin filament
sp|Q08189|TGM3_MOUSE	GO:0031424//keratinization;GO:0018149//peptide cross-linking;GO:0030216//keratinocyte differentiation;GO:0043588//skin development;GO:0043163//cell envelope organization;GO:0051262//protein tetramerization;GO:0008544//epidermis development;GO:0035315//hair cell differentiation	GO:0003810//protein-glutamine gamma-glutamyltransferase activity;GO:0003824//catalytic activity;GO:0005509//calcium ion binding	GO:0005737//cytoplasm;GO:0070062//extracellular exosome;GO:0031234//extrinsic component of cytoplasmic side of plasma membrane;GO:0001533//cornified envelope
sp|P60954|NOL4_MOUSE			GO:0005730//nucleolus
sp|Q8CE72|CPLN1_MOUSE	GO:0007507//heart development;GO:0003279//cardiac septum development;GO:0060271//cilium assembly;GO:0003281//ventricular septum development;GO:0001822//kidney development;GO:1904491//protein localization to ciliary transition zone;GO:0042733//embryonic digit morphogenesis;GO:0060021//palate development;GO:0060976//coronary vasculature development;GO:0021549//cerebellum development;GO:0001736//est…		GO:0035869//ciliary transition zone;GO:0016021//integral component of membrane
sp|B2RPV6|MMRN1_MOUSE	GO:0007596//blood coagulation	GO:0005509//calcium ion binding	GO:0031012//extracellular matrix
sp|C0HKE1|H2A1B_MOUSE	GO:0008285//negative regulation of cell proliferation;GO:0006342//chromatin silencing	GO:0019899//enzyme binding;GO:0003677//DNA binding;GO:0046982//protein heterodimerization activity	GO:0070062//extracellular exosome;GO:0005634//nucleus;GO:0000786//nucleosome;GO:0000790//nuclear chromatin
sp|P20152|VIME_MOUSE	GO:0009314//response to radiation;GO:0060020//Bergmann glial cell differentiation;GO:0010628//positive regulation of gene expression;GO:0043403//skeletal muscle tissue regeneration;GO:0010043//response to zinc ion;GO:0045444//fat cell differentiation;GO:0033280//response to vitamin D;GO:0032355//response to estradiol;GO:0044344//cellular response to fibroblast growth factor stimulus;GO:0060252//p…	GO:0008022//protein C-terminus binding;GO:0005200//structural constituent of cytoskeleton;GO:0005198//structural molecule activity;GO:0042802//identical protein binding;GO:1990254//keratin filament binding;GO:0005212//structural constituent of eye lens;GO:0019901//protein kinase binding;GO:0019900//kinase binding;GO:0051721//protein phosphatase 2A binding;GO:0003725//double-stranded RNA binding;G…	GO:0045098//type III intermediate filament;GO:0030424//axon;GO:0005925//focal adhesion;GO:0005737//cytoplasm;GO:0042995//cell projection;GO:0070062//extracellular exosome;GO:0005777//peroxisome;GO:0043005//neuron projection;GO:0048471//perinuclear region of cytoplasm;GO:0016363//nuclear matrix;GO:0005856//cytoskeleton;GO:0044297//cell body;GO:0031252//cell leading edge;GO:0005882//intermediate fi…
sp|Q9DB00|GON4L_MOUSE	GO:0030183//B cell differentiation;GO:0045892//negative regulation of transcription, DNA-templated;GO:0006351//transcription, DNA-templated	GO:0003714//transcription corepressor activity;GO:0003677//DNA binding	GO:0016604//nuclear body;GO:0005634//nucleus;GO:0005654//nucleoplasm
sp|Q9WUM5|SUCA_MOUSE	GO:0006099//tricarboxylic acid cycle	GO:0000166//nucleotide binding;GO:0048037//cofactor binding;GO:0003723//RNA binding;GO:0004775//succinate-CoA ligase (ADP-forming) activity;GO:0004776//succinate-CoA ligase (GDP-forming) activity	GO:0070062//extracellular exosome;GO:0005829//cytosol;GO:0005739//mitochondrion;GO:0005743//mitochondrial inner membrane;GO:0005886//plasma membrane;GO:0005759//mitochondrial matrix
sp|Q9CQP2|TPPC2_MOUSE	GO:0006888//ER to Golgi vesicle-mediated transport;GO:0006355//regulation of transcription, DNA-templated;GO:0001501//skeletal system development;GO:0006351//transcription, DNA-templated	GO:0044325//ion channel binding;GO:0008134//transcription factor binding	GO:0005737//cytoplasm;GO:0005783//endoplasmic reticulum;GO:0005793//endoplasmic reticulum-Golgi intermediate compartment;GO:0005634//nucleus;GO:0048471//perinuclear region of cytoplasm;GO:0030008//TRAPP complex;GO:0005654//nucleoplasm;GO:0043231//intracellular membrane-bounded organelle
sp|Q8VEH6|CBWD1_MOUSE		GO:0005524//ATP binding
sp|P21440|MDR3_MOUSE	GO:1905231//cellular response to borneol;GO:1903413//cellular response to bile acid;GO:0035633//maintenance of permeability of blood-brain barrier;GO:1903416//response to glycoside;GO:1905232//cellular response to L-glutamate;GO:1905233//response to codeine;GO:0007595//lactation;GO:1904478//regulation of intestinal absorption;GO:0051384//response to glucocorticoid;GO:0033280//response to vitamin …	GO:0090554//phosphatidylcholine-translocating ATPase activity;GO:0042626//ATPase activity, coupled to transmembrane movement of substances;GO:0008525//phosphatidylcholine transporter activity;GO:0005524//ATP binding;GO:0008559//xenobiotic transmembrane transporting ATPase activity	GO:0016020//membrane;GO:0015629//actin cytoskeleton;GO:0005925//focal adhesion;GO:0030136//clathrin-coated vesicle;GO:0005737//cytoplasm;GO:0070062//extracellular exosome;GO:0016021//integral component of membrane;GO:0005654//nucleoplasm;GO:0031526//brush border membrane;GO:0016324//apical plasma membrane;GO:0046581//intercellular canaliculus;GO:0005886//plasma membrane;GO:0005829//cytosol;GO:004…
sp|P97329|KI20A_MOUSE	GO:0000910//cytokinesis;GO:0001578//microtubule bundle formation;GO:0007018//microtubule-based movement;GO:0000281//mitotic cytokinesis;GO:0000920//cell separation after cytokinesis;GO:0015031//protein transport	GO:0008017//microtubule binding;GO:0019901//protein kinase binding;GO:0003777//microtubule motor activity;GO:0016887//ATPase activity;GO:0005524//ATP binding	GO:0005794//Golgi apparatus;GO:0005819//spindle;GO:0030496//midbody;GO:0005871//kinesin complex;GO:0005874//microtubule
sp|Q6P5H2|NEST_MOUSE	GO:0032091//negative regulation of protein binding;GO:0007420//brain development;GO:0007399//nervous system development;GO:0000086//G2/M transition of mitotic cell cycle;GO:0031076//embryonic camera-type eye development;GO:0043524//negative regulation of neuron apoptotic process;GO:0030844//positive regulation of intermediate filament depolymerization;GO:2000179//positive regulation of neural pre…	GO:0019215//intermediate filament binding;GO:0005198//structural molecule activity	GO:0005737//cytoplasm;GO:0005882//intermediate filament;GO:0031012//extracellular matrix
sp|Q8R0X7|SGPL1_MOUSE	GO:0006631//fatty acid metabolic process;GO:0033327//Leydig cell differentiation;GO:0097190//apoptotic signaling pathway;GO:0008585//female gonad development;GO:0009791//post-embryonic development;GO:0048008//platelet-derived growth factor receptor signaling pathway;GO:0008210//estrogen metabolic process;GO:0060325//face morphogenesis;GO:0001822//kidney development;GO:0010761//fibroblast migratio…	GO:0030170//pyridoxal phosphate binding;GO:0008117//sphinganine-1-phosphate aldolase activity;GO:0016831//carboxy-lyase activity	GO:0005783//endoplasmic reticulum;GO:0005789//endoplasmic reticulum membrane;GO:0016021//integral component of membrane
sp|P05201|AATC_MOUSE	GO:0051384//response to glucocorticoid;GO:0032869//cellular response to insulin stimulus;GO:0007219//Notch signaling pathway;GO:0006520//cellular amino acid metabolic process;GO:0006107//oxaloacetate metabolic process;GO:0006114//glycerol biosynthetic process;GO:0019550//glutamate catabolic process to aspartate;GO:0006531//aspartate metabolic process;GO:0006103//2-oxoglutarate metabolic process;G…	GO:0030170//pyridoxal phosphate binding;GO:0047801//L-cysteine:2-oxoglutarate aminotransferase activity;GO:0004069//L-aspartate:2-oxoglutarate aminotransferase activity;GO:0031406//carboxylic acid binding;GO:0080130//L-phenylalanine:2-oxoglutarate aminotransferase activity;GO:0004609//phosphatidylserine decarboxylase activity	GO:0005737//cytoplasm;GO:0043679//axon terminus;GO:0005634//nucleus;GO:0005654//nucleoplasm;GO:0070062//extracellular exosome;GO:0005829//cytosol;GO:0005764//lysosome
sp|Q62311|TAF6_MOUSE	GO:0008285//negative regulation of cell proliferation;GO:0051090//regulation of DNA binding transcription factor activity;GO:0045786//negative regulation of cell cycle;GO:0006367//transcription initiation from RNA polymerase II promoter;GO:0006352//DNA-templated transcription, initiation	GO:0017162//aryl hydrocarbon receptor binding;GO:0003700//DNA binding transcription factor activity;GO:0003677//DNA binding;GO:0046982//protein heterodimerization activity;GO:0003743//translation initiation factor activity	GO:0043234//protein complex;GO:0005634//nucleus;GO:0071339//MLL1 complex;GO:0033276//transcription factor TFTC complex;GO:0005669//transcription factor TFIID complex;GO:0005829//cytosol
sp|P48754|BRCA1_MOUSE	GO:0006310//DNA recombination;GO:0085020//protein K6-linked ubiquitination;GO:0006281//DNA repair;GO:0071356//cellular response to tumor necrosis factor;GO:0071681//cellular response to indole-3-methanol;GO:0006974//cellular response to DNA damage stimulus;GO:0051865//protein autoubiquitination;GO:0007098//centrosome cycle;GO:0007049//cell cycle	GO:0070063//RNA polymerase binding;GO:0019899//enzyme binding;GO:0004842//ubiquitin-protein transferase activity;GO:0003723//RNA binding;GO:0003677//DNA binding;GO:0003684//damaged DNA binding;GO:0008270//zinc ion binding	GO:0031436//BRCA1-BARD1 complex;GO:0005813//centrosome;GO:0070531//BRCA1-A complex;GO:0005694//chromosome
sp|Q9D2R0|AACS_MOUSE	GO:0032024//positive regulation of insulin secretion;GO:0006631//fatty acid metabolic process;GO:0034201//response to oleic acid;GO:0050872//white fat cell differentiation;GO:0007584//response to nutrient;GO:0071333//cellular response to glucose stimulus;GO:0042493//response to drug;GO:0071394//cellular response to testosterone stimulus;GO:0071397//cellular response to cholesterol;GO:0045471//res…	GO:0030729//acetoacetate-CoA ligase activity;GO:0047760//butyrate-CoA ligase activity;GO:0005524//ATP binding	GO:0005829//cytosol
sp|Q03265|ATPA_MOUSE	GO:0006629//lipid metabolic process;GO:0046034//ATP metabolic process;GO:0043536//positive regulation of blood vessel endothelial cell migration;GO:0015986//ATP synthesis coupled proton transport;GO:0006754//ATP biosynthetic process;GO:0001937//negative regulation of endothelial cell proliferation	GO:0016887//ATPase activity;GO:0046933//proton-transporting ATP synthase activity, rotational mechanism;GO:0005524//ATP binding;GO:0042288//MHC class I protein binding;GO:0043532//angiostatin binding;GO:0043531//ADP binding;GO:0003723//RNA binding	GO:0031012//extracellular matrix;GO:0008180//COP9 signalosome;GO:0045261//proton-transporting ATP synthase complex, catalytic core F(1);GO:0070062//extracellular exosome;GO:0043209//myelin sheath;GO:0016020//membrane;GO:0005739//mitochondrion;GO:0005753//mitochondrial proton-transporting ATP synthase complex;GO:0000275//mitochondrial proton-transporting ATP synthase complex, catalytic core F(1);G…
sp|Q3U2S8|HVCN1_MOUSE	GO:0071294//cellular response to zinc ion;GO:0015992//proton transport;GO:0071467//cellular response to pH;GO:0010043//response to zinc ion;GO:0009268//response to pH	GO:0030171//voltage-gated proton channel activity;GO:0042802//identical protein binding	GO:0016021//integral component of membrane;GO:0005887//integral component of plasma membrane
sp|P22892|AP1G1_MOUSE	GO:0000226//microtubule cytoskeleton organization;GO:0016182//synaptic vesicle budding from endosome;GO:0006886//intracellular protein transport;GO:0090160//Golgi to lysosome transport;GO:0045954//positive regulation of natural killer cell mediated cytotoxicity;GO:0043323//positive regulation of natural killer cell degranulation;GO:0035646//endosome to melanosome transport;GO:0016192//vesicle-med…	GO:0008022//protein C-terminus binding;GO:0019894//kinesin binding;GO:0008565//protein transporter activity;GO:0030742//GTP-dependent protein binding;GO:0017137//Rab GTPase binding;GO:0005518//collagen binding	GO:0055037//recycling endosome;GO:0045202//synapse;GO:0030131//clathrin adaptor complex;GO:0030136//clathrin-coated vesicle;GO:0016020//membrane;GO:0048471//perinuclear region of cytoplasm;GO:0005794//Golgi apparatus;GO:0015630//microtubule cytoskeleton;GO:0030665//clathrin-coated vesicle membrane;GO:0005829//cytosol;GO:0005802//trans-Golgi network;GO:0043231//intracellular membrane-bounded organ…
sp|Q0KK55|KNDC1_MOUSE	GO:0021707//cerebellar granule cell differentiation;GO:0050773//regulation of dendrite development;GO:0048814//regulation of dendrite morphogenesis;GO:0007264//small GTPase mediated signal transduction;GO:0001934//positive regulation of protein phosphorylation	GO:0005088//Ras guanyl-nucleotide exchange factor activity	GO:0043204//perikaryon;GO:0032045//guanyl-nucleotide exchange factor complex;GO:0030425//dendrite;GO:0043025//neuronal cell body
sp|Q62443|NPTX1_MOUSE	GO:0060385//axonogenesis involved in innervation;GO:0043653//mitochondrial fragmentation involved in apoptotic process;GO:0071333//cellular response to glucose stimulus;GO:0035865//cellular response to potassium ion;GO:0006839//mitochondrial transport	GO:0046872//metal ion binding	GO:0005737//cytoplasm;GO:0005739//mitochondrion;GO:0043005//neuron projection;GO:0005886//plasma membrane;GO:0030133//transport vesicle
sp|Q6NXH9|K2C73_MOUSE		GO:0005198//structural molecule activity	GO:0005634//nucleus;GO:0045095//keratin filament;GO:0070062//extracellular exosome
sp|Q61171|PRDX2_MOUSE	GO:0000187//activation of MAPK activity;GO:2001237//negative regulation of extrinsic apoptotic signaling pathway;GO:0045581//negative regulation of T cell differentiation;GO:0042744//hydrogen peroxide catabolic process;GO:0042743//hydrogen peroxide metabolic process;GO:0032496//response to lipopolysaccharide;GO:0031665//negative regulation of lipopolysaccharide-mediated signaling pathway;GO:00429…	GO:0008379//thioredoxin peroxidase activity;GO:0016209//antioxidant activity;GO:0008430//selenium binding;GO:0051920//peroxiredoxin activity;GO:0004601//peroxidase activity	GO:0070062//extracellular exosome;GO:0043209//myelin sheath;GO:0005739//mitochondrion;GO:0005829//cytosol;GO:0005623//cell
sp|Q8JZN3|KCJ14_MOUSE	GO:0010107//potassium ion import	GO:0005242//inward rectifier potassium channel activity	GO:0030425//dendrite;GO:0043025//neuronal cell body;GO:0005887//integral component of plasma membrane
sp|P47857|PFKAM_MOUSE	GO:0032024//positive regulation of insulin secretion;GO:0046716//muscle cell cellular homeostasis;GO:0042593//glucose homeostasis;GO:0061621//canonical glycolysis;GO:0006096//glycolytic process;GO:0005980//glycogen catabolic process;GO:0061615//glycolytic process through fructose-6-phosphate;GO:0051259//protein oligomerization;GO:0093001//glycolysis from storage polysaccharide through glucose-1-p…	GO:0008022//protein C-terminus binding;GO:0003872//6-phosphofructokinase activity;GO:0008443//phosphofructokinase activity;GO:0070061//fructose binding;GO:0042802//identical protein binding;GO:0042803//protein homodimerization activity;GO:0019900//kinase binding;GO:0046872//metal ion binding;GO:0005524//ATP binding	GO:0005945//6-phosphofructokinase complex;GO:0016324//apical plasma membrane;GO:0070062//extracellular exosome;GO:0097228//sperm principal piece;GO:0005829//cytosol
sp|Q7SIG6|ASAP2_MOUSE		GO:0046872//metal ion binding;GO:0005096//GTPase activator activity	GO:0032580//Golgi cisterna membrane;GO:0005886//plasma membrane
sp|O54992|MAPK5_MOUSE	GO:0018105//peptidyl-serine phosphorylation;GO:0000165//MAPK cascade;GO:0007166//cell surface receptor signaling pathway;GO:0046777//protein autophosphorylation;GO:0032212//positive regulation of telomere maintenance via telomerase;GO:0060999//positive regulation of dendritic spine development;GO:0051973//positive regulation of telomerase activity;GO:1904355//positive regulation of telomere cappi…	GO:0004871//signal transducer activity;GO:0004674//protein serine/threonine kinase activity;GO:0004672//protein kinase activity;GO:0005524//ATP binding;GO:0051019//mitogen-activated protein kinase binding;GO:0004683//calmodulin-dependent protein kinase activity;GO:0009931//calcium-dependent protein serine/threonine kinase activity;GO:0005516//calmodulin binding;GO:0002039//p53 binding	GO:0005737//cytoplasm;GO:0005634//nucleus;GO:0005654//nucleoplasm;GO:0032156//septin cytoskeleton;GO:0043234//protein complex;GO:0005829//cytosol
sp|Q9JIB6|BIR1F_MOUSE	GO:0016045//detection of bacterium;GO:0071391//cellular response to estrogen stimulus;GO:0070269//pyroptosis;GO:0090263//positive regulation of canonical Wnt signaling pathway;GO:1990001//inhibition of cysteine-type endopeptidase activity involved in apoptotic process;GO:0042742//defense response to bacterium;GO:0006954//inflammatory response;GO:0050829//defense response to Gram-negative bacteriu…	GO:0043027//cysteine-type endopeptidase inhibitor activity involved in apoptotic process;GO:0046872//metal ion binding;GO:0004842//ubiquitin-protein transferase activity;GO:0005524//ATP binding	GO:0005737//cytoplasm;GO:0005634//nucleus;GO:0072557//IPAF inflammasome complex
sp|Q9QX96|SALL2_MOUSE	GO:0021915//neural tube development;GO:0000122//negative regulation of transcription from RNA polymerase II promoter;GO:0045944//positive regulation of transcription from RNA polymerase II promoter;GO:0001654//eye development;GO:0006366//transcription from RNA polymerase II promoter;GO:0045892//negative regulation of transcription, DNA-templated;GO:0007275//multicellular organism development;GO:0…	GO:0043565//sequence-specific DNA binding;GO:0003700//DNA binding transcription factor activity;GO:0001228//transcriptional activator activity, RNA polymerase II transcription regulatory region sequence-specific DNA binding;GO:0044212//transcription regulatory region DNA binding;GO:0000977//RNA polymerase II regulatory region sequence-specific DNA binding;GO:0003676//nucleic acid binding;GO:00468…	GO:0016581//NuRD complex;GO:0005634//nucleus
sp|O35945|AL1A7_MOUSE	GO:0007494//midgut development;GO:0051289//protein homotetramerization;GO:0002138//retinoic acid biosynthetic process;GO:0035106//operant conditioning;GO:0001889//liver development;GO:0042572//retinol metabolic process;GO:0042573//retinoic acid metabolic process;GO:0001523//retinoid metabolic process;GO:0014070//response to organic cyclic compound;GO:0043065//positive regulation of apoptotic proc…	GO:0016491//oxidoreductase activity;GO:0051287//NAD binding;GO:0042802//identical protein binding;GO:0004028//3-chloroallyl aldehyde dehydrogenase activity;GO:0004029//aldehyde dehydrogenase (NAD) activity;GO:0001758//retinal dehydrogenase activity;GO:0018479//benzaldehyde dehydrogenase (NAD+) activity	GO:0005737//cytoplasm;GO:0070062//extracellular exosome;GO:0005634//nucleus;GO:0005829//cytosol
sp|Q9DBY5|CBX6_MOUSE	GO:0000122//negative regulation of transcription from RNA polymerase II promoter;GO:0006351//transcription, DNA-templated;GO:0016569//covalent chromatin modification	GO:0003727//single-stranded RNA binding	GO:0031519//PcG protein complex;GO:0005634//nucleus;GO:0000792//heterochromatin
sp|Q99KF0|CAR14_MOUSE	GO:0051092//positive regulation of NF-kappaB transcription factor activity;GO:0033209//tumor necrosis factor-mediated signaling pathway;GO:0006915//apoptotic process;GO:0043066//negative regulation of apoptotic process;GO:0001934//positive regulation of protein phosphorylation	GO:0050700//CARD domain binding	GO:0005737//cytoplasm
sp|Q8K0Q5|RHG18_MOUSE	GO:0030833//regulation of actin filament polymerization;GO:0051056//regulation of small GTPase mediated signal transduction;GO:0032956//regulation of actin cytoskeleton organization;GO:0008360//regulation of cell shape;GO:2000145//regulation of cell motility;GO:0007165//signal transduction;GO:0007264//small GTPase mediated signal transduction	GO:0005096//GTPase activator activity;GO:0045296//cadherin binding	GO:0005737//cytoplasm;GO:0016607//nuclear speck;GO:0005829//cytosol;GO:0005886//plasma membrane
sp|Q3V1M1|IGS10_MOUSE	GO:2001222//regulation of neuron migration;GO:0001503//ossification;GO:0042246//tissue regeneration		GO:0005576//extracellular region
sp|Q8BU04|UBR7_MOUSE	GO:0016567//protein ubiquitination	GO:0016740//transferase activity;GO:0016874//ligase activity;GO:0008270//zinc ion binding
sp|E9Q5M6|CFA44_MOUSE	GO:0060285//cilium-dependent cell motility
sp|Q5SYL3|K0100_MOUSE			GO:0005576//extracellular region
sp|Q99JY3|GIMA4_MOUSE		GO:0005525//GTP binding	GO:0005829//cytosol
sp|B7ZNG0|KIF7_MOUSE	GO:0007018//microtubule-based movement	GO:0008017//microtubule binding;GO:0005524//ATP binding;GO:0003777//microtubule motor activity	GO:0005929//cilium
sp|Q4KMM3|OXR1_MOUSE	GO:1902083//negative regulation of peptidyl-cysteine S-nitrosylation;GO:1900408//negative regulation of cellular response to oxidative stress;GO:0007628//adult walking behavior;GO:0051402//neuron apoptotic process;GO:1903204//negative regulation of oxidative stress-induced neuron death;GO:0043524//negative regulation of neuron apoptotic process;GO:0071447//cellular response to hydroperoxide	GO:0016491//oxidoreductase activity	GO:0005730//nucleolus;GO:0005739//mitochondrion
sp|Q61789|LAMA3_MOUSE	GO:0035987//endodermal cell differentiation;GO:0030155//regulation of cell adhesion;GO:0006898//receptor-mediated endocytosis;GO:0030334//regulation of cell migration;GO:0045995//regulation of embryonic development;GO:0030198//extracellular matrix organization;GO:0007155//cell adhesion;GO:0022617//extracellular matrix disassembly	GO:0005102//receptor binding	GO:0005610//laminin-5 complex;GO:0005604//basement membrane;GO:0070062//extracellular exosome;GO:0005576//extracellular region
sp|Q9WVR4|FXR2_MOUSE	GO:0017148//negative regulation of translation	GO:0046982//protein heterodimerization activity;GO:0003723//RNA binding;GO:0042803//protein homodimerization activity;GO:0003729//mRNA binding	GO:0005737//cytoplasm;GO:0005844//polysome;GO:0070062//extracellular exosome;GO:0005634//nucleus;GO:0016020//membrane;GO:0005829//cytosol
sp|Q91YK0|LRC49_MOUSE	GO:0018095//protein polyglutamylation		GO:0005829//cytosol;GO:0005874//microtubule
sp|Q9QWK5|BIR1A_MOUSE	GO:0016045//detection of bacterium;GO:0071391//cellular response to estrogen stimulus;GO:0070269//pyroptosis;GO:0043154//negative regulation of cysteine-type endopeptidase activity involved in apoptotic process;GO:0043066//negative regulation of apoptotic process;GO:1990001//inhibition of cysteine-type endopeptidase activity involved in apoptotic process;GO:0042742//defense response to bacterium;…	GO:0043027//cysteine-type endopeptidase inhibitor activity involved in apoptotic process;GO:0046872//metal ion binding;GO:0004842//ubiquitin-protein transferase activity;GO:0005524//ATP binding	GO:0005737//cytoplasm;GO:0005634//nucleus;GO:0072557//IPAF inflammasome complex;GO:0016323//basolateral plasma membrane
sp|Q587J6|LITD1_MOUSE	GO:0032197//transposition, RNA-mediated	GO:0003727//single-stranded RNA binding	GO:0030529//intracellular ribonucleoprotein complex
sp|Q61941|NNTM_MOUSE	GO:0015992//proton transport;GO:0072593//reactive oxygen species metabolic process;GO:0006740//NADPH regeneration	GO:0050661//NADP binding;GO:0051287//NAD binding;GO:0008746//NAD(P)+ transhydrogenase activity;GO:0008750//NAD(P)+ transhydrogenase (AB-specific) activity	GO:0016020//membrane;GO:0016021//integral component of membrane;GO:0005743//mitochondrial inner membrane;GO:0005739//mitochondrion
sp|Q8CIG8|ANM5_MOUSE	GO:0006479//protein methylation;GO:0032922//circadian regulation of gene expression;GO:0042118//endothelial cell activation;GO:0044030//regulation of DNA methylation;GO:0035246//peptidyl-arginine N-methylation;GO:0019918//peptidyl-arginine methylation, to symmetrical-dimethyl arginine;GO:0000387//spliceosomal snRNP assembly;GO:0000122//negative regulation of transcription from RNA polymerase II p…	GO:0016274//protein-arginine N-methyltransferase activity;GO:0008469//histone-arginine N-methyltransferase activity;GO:0035243//protein-arginine omega-N symmetric methyltransferase activity;GO:0008168//methyltransferase activity;GO:0003714//transcription corepressor activity;GO:0032403//protein complex binding;GO:0042802//identical protein binding;GO:0008327//methyl-CpG binding;GO:0044020//histon…	GO:0034709//methylosome;GO:0005737//cytoplasm;GO:0005634//nucleus;GO:0005794//Golgi apparatus;GO:0043234//protein complex;GO:0005829//cytosol;GO:0035097//histone methyltransferase complex
sp|Q8BJ03|COX15_MOUSE	GO:1902600//hydrogen ion transmembrane transport;GO:0008535//respiratory chain complex IV assembly;GO:0006784//heme a biosynthetic process	GO:0004129//cytochrome-c oxidase activity;GO:0016627//oxidoreductase activity, acting on the CH-CH group of donors	GO:0005634//nucleus;GO:0005739//mitochondrion;GO:0005743//mitochondrial inner membrane;GO:0070069//cytochrome complex;GO:0016021//integral component of membrane
sp|Q9R171|CBLN1_MOUSE	GO:0007399//nervous system development;GO:0090394//negative regulation of excitatory postsynaptic potential;GO:0009306//protein secretion;GO:1900454//positive regulation of long term synaptic depression;GO:0051965//positive regulation of synapse assembly;GO:0007268//chemical synaptic transmission;GO:0007157//heterophilic cell-cell adhesion via plasma membrane cell adhesion molecules;GO:0021707//c…	GO:0042803//protein homodimerization activity	GO:0045211//postsynaptic membrane;GO:0005576//extracellular region;GO:0045202//synapse;GO:0030054//cell junction
sp|Q9Z2G9|HTAI2_MOUSE	GO:0006915//apoptotic process;GO:0046022//positive regulation of transcription from RNA polymerase II promoter during mitotic cell cycle;GO:0045765//regulation of angiogenesis;GO:0046777//protein autophosphorylation;GO:0030154//cell differentiation;GO:0051170//nuclear import;GO:0001525//angiogenesis;GO:0043068//positive regulation of programmed cell death	GO:0051287//NAD binding;GO:0016620//oxidoreductase activity, acting on the aldehyde or oxo group of donors, NAD or NADP as acceptor;GO:0004674//protein serine/threonine kinase activity	GO:0005737//cytoplasm;GO:0016020//membrane;GO:0005635//nuclear envelope;GO:0005829//cytosol
sp|P97769|CITE1_MOUSE	GO:0071107//response to parathyroid hormone;GO:0071105//response to interleukin-11;GO:0071104//response to interleukin-9;GO:0060711//labyrinthine layer development;GO:0060712//spongiotrophoblast layer development;GO:0043627//response to estrogen;GO:0010628//positive regulation of gene expression;GO:0043524//negative regulation of neuron apoptotic process;GO:0000578//embryonic axis specification;G…	GO:0008022//protein C-terminus binding;GO:0044212//transcription regulatory region DNA binding;GO:0003713//transcription coactivator activity;GO:0070410//co-SMAD binding;GO:0042803//protein homodimerization activity;GO:0050693//LBD domain binding;GO:0001105//RNA polymerase II transcription coactivator activity;GO:0003700//DNA binding transcription factor activity;GO:0003682//chromatin binding	GO:0005737//cytoplasm;GO:0005634//nucleus;GO:0005829//cytosol
sp|Q99LC5|ETFA_MOUSE	GO:0033539//fatty acid beta-oxidation using acyl-CoA dehydrogenase	GO:0050660//flavin adenine dinucleotide binding;GO:0009055//electron transfer activity;GO:0016491//oxidoreductase activity	GO:0070062//extracellular exosome;GO:0005739//mitochondrion;GO:0017133//mitochondrial electron transfer flavoprotein complex
sp|Q9ET77|JPH3_MOUSE	GO:0040011//locomotion;GO:0060314//regulation of ryanodine-sensitive calcium-release channel activity;GO:0050885//neuromuscular process controlling balance;GO:0007612//learning;GO:0007613//memory;GO:0035640//exploration behavior;GO:0048168//regulation of neuronal synaptic plasticity	GO:0015278//calcium-release channel activity	GO:0005783//endoplasmic reticulum;GO:0030314//junctional membrane complex;GO:0016021//integral component of membrane;GO:0005789//endoplasmic reticulum membrane;GO:0005886//plasma membrane
sp|Q3UY23|FDXA1_MOUSE	GO:0006432//phenylalanyl-tRNA aminoacylation	GO:0004826//phenylalanine-tRNA ligase activity	GO:0009328//phenylalanine-tRNA ligase complex
sp|Q6ZQ73|CAND2_MOUSE	GO:0016567//protein ubiquitination;GO:0010265//SCF complex assembly	GO:0017025//TBP-class protein binding	GO:0005634//nucleus;GO:0005622//intracellular
sp|Q9JHS4|CLPX_MOUSE	GO:0006457//protein folding;GO:0051603//proteolysis involved in cellular protein catabolic process;GO:0046034//ATP metabolic process;GO:0030163//protein catabolic process;GO:0006508//proteolysis	GO:0004176//ATP-dependent peptidase activity;GO:0046872//metal ion binding;GO:0016504//peptidase activator activity;GO:0051082//unfolded protein binding;GO:0016887//ATPase activity;GO:0008233//peptidase activity;GO:0005524//ATP binding	GO:0009841//mitochondrial endopeptidase Clp complex;GO:0005829//cytosol;GO:0005739//mitochondrion;GO:0005654//nucleoplasm;GO:0005743//mitochondrial inner membrane;GO:0005759//mitochondrial matrix;GO:0042645//mitochondrial nucleoid;GO:0009368//endopeptidase Clp complex
sp|Q9JJW5|MYOZ2_MOUSE	GO:0030239//myofibril assembly	GO:0031433//telethonin binding;GO:0051373//FATZ binding;GO:0003779//actin binding	GO:0015629//actin cytoskeleton;GO:0030018//Z disc
sp|P14131|RS16_MOUSE	GO:1990830//cellular response to leukemia inhibitory factor;GO:0042274//ribosomal small subunit biogenesis;GO:0000462//maturation of SSU-rRNA from tricistronic rRNA transcript (SSU-rRNA, 5.8S rRNA, LSU-rRNA);GO:0006412//translation;GO:0006364//rRNA processing	GO:0003735//structural constituent of ribosome;GO:0003723//RNA binding	GO:0022627//cytosolic small ribosomal subunit;GO:0070062//extracellular exosome;GO:0016020//membrane;GO:0031012//extracellular matrix;GO:0005925//focal adhesion
sp|Q6PFX2|BEND6_MOUSE	GO:0045746//negative regulation of Notch signaling pathway;GO:0045666//positive regulation of neuron differentiation;GO:0006351//transcription, DNA-templated	GO:0001106//RNA polymerase II transcription corepressor activity;GO:0003682//chromatin binding	GO:0005634//nucleus
sp|Q684R7|FREM1_MOUSE	GO:0097094//craniofacial suture morphogenesis;GO:0007160//cell-matrix adhesion;GO:0007154//cell communication	GO:0030246//carbohydrate binding;GO:0046872//metal ion binding	GO:0005604//basement membrane;GO:0016021//integral component of membrane
sp|O88852|TSYL1_MOUSE	GO:0006334//nucleosome assembly	GO:0019899//enzyme binding	GO:0005634//nucleus;GO:0005730//nucleolus
sp|Q8BQC3|IGDC3_MOUSE	GO:0050885//neuromuscular process controlling balance		GO:0005887//integral component of plasma membrane
sp|Q8BI22|CE128_MOUSE			GO:0005814//centriole;GO:0000922//spindle pole
sp|Q9JM51|PTGES_MOUSE	GO:0008285//negative regulation of cell proliferation;GO:0032526//response to retinoic acid;GO:0034097//response to cytokine;GO:0002544//chronic inflammatory response;GO:0051592//response to calcium ion;GO:0001516//prostaglandin biosynthetic process;GO:0006693//prostaglandin metabolic process;GO:0002526//acute inflammatory response;GO:0032496//response to lipopolysaccharide;GO:0014070//response t…	GO:0050220//prostaglandin-E synthase activity;GO:0004667//prostaglandin-D synthase activity;GO:0043295//glutathione binding	GO:0005737//cytoplasm;GO:0048471//perinuclear region of cytoplasm;GO:0005641//nuclear envelope lumen;GO:0016021//integral component of membrane;GO:0043231//intracellular membrane-bounded organelle
sp|Q9JHI0|MMP19_MOUSE	GO:0001541//ovarian follicle development;GO:0001542//ovulation from ovarian follicle;GO:0030154//cell differentiation;GO:0030574//collagen catabolic process;GO:0009725//response to hormone;GO:0051591//response to cAMP;GO:0001525//angiogenesis;GO:0022617//extracellular matrix disassembly;GO:0001554//luteolysis	GO:0004252//serine-type endopeptidase activity;GO:0004222//metalloendopeptidase activity;GO:0008270//zinc ion binding	GO:0005615//extracellular space;GO:0031012//extracellular matrix;GO:0005576//extracellular region;GO:0005886//plasma membrane;GO:0005578//proteinaceous extracellular matrix;GO:0031225//anchored component of membrane
sp|Q6P6P7|PARP6_MOUSE		GO:0003950//NAD+ ADP-ribosyltransferase activity
sp|Q9Z2K1|K1C16_MOUSE	GO:0002009//morphogenesis of an epithelium;GO:0007568//aging;GO:0030216//keratinocyte differentiation;GO:0030336//negative regulation of cell migration;GO:0031424//keratinization;GO:0051546//keratinocyte migration;GO:0045104//intermediate filament cytoskeleton organization;GO:0061436//establishment of skin barrier;GO:0006954//inflammatory response;GO:0042633//hair cycle;GO:0045087//innate immune …	GO:0005200//structural constituent of cytoskeleton;GO:0005198//structural molecule activity	GO:0005856//cytoskeleton;GO:0070062//extracellular exosome;GO:0005634//nucleus;GO:0005882//intermediate filament
sp|Q8C525|M21D2_MOUSE		GO:0032403//protein complex binding;GO:0045296//cadherin binding
sp|O88898|P63_MOUSE	GO:0032502//developmental process;GO:0009887//animal organ morphogenesis;GO:0007568//aging;GO:0006915//apoptotic process;GO:0051262//protein tetramerization;GO:0048646//anatomical structure formation involved in morphogenesis;GO:0007569//cell aging	GO:0044212//transcription regulatory region DNA binding;GO:0003700//DNA binding transcription factor activity;GO:0003677//DNA binding;GO:0003690//double-stranded DNA binding;GO:0003682//chromatin binding;GO:0003684//damaged DNA binding	GO:0005737//cytoplasm;GO:0005829//cytosol;GO:0005634//nucleus;GO:0030425//dendrite;GO:0000785//chromatin
sp|Q9Z1Z0|USO1_MOUSE	GO:0006891//intra-Golgi vesicle-mediated transport;GO:0006888//ER to Golgi vesicle-mediated transport;GO:0048211//Golgi vesicle docking;GO:0045056//transcytosis;GO:0007030//Golgi organization;GO:0061025//membrane fusion;GO:0048280//vesicle fusion with Golgi apparatus;GO:0006886//intracellular protein transport	GO:0008565//protein transporter activity;GO:0045296//cadherin binding;GO:0003723//RNA binding	GO:0005795//Golgi stack;GO:0005794//Golgi apparatus;GO:0016020//membrane;GO:0005783//endoplasmic reticulum;GO:0005829//cytosol;GO:0000139//Golgi membrane;GO:0001650//fibrillar center;GO:0012507//ER to Golgi transport vesicle membrane;GO:0048471//perinuclear region of cytoplasm
sp|Q9DBS9|OSBL3_MOUSE	GO:0006869//lipid transport	GO:0015485//cholesterol binding	GO:0032433//filopodium tip;GO:0097038//perinuclear endoplasmic reticulum;GO:0005829//cytosol;GO:0016020//membrane;GO:0031965//nuclear membrane;GO:0005789//endoplasmic reticulum membrane;GO:0005886//plasma membrane
sp|Q14AW5|NSUN7_MOUSE	GO:0030317//flagellated sperm motility;GO:0030382//sperm mitochondrion organization	GO:0008168//methyltransferase activity;GO:0003723//RNA binding
sp|P61460|DEPD5_MOUSE	GO:1904262//negative regulation of TORC1 signaling;GO:0034198//cellular response to amino acid starvation;GO:0032007//negative regulation of TOR signaling;GO:0035556//intracellular signal transduction;GO:0010506//regulation of autophagy	GO:0005096//GTPase activator activity;GO:0032403//protein complex binding	GO:0005829//cytosol;GO:1990130//GATOR1 complex;GO:0005764//lysosome;GO:0005765//lysosomal membrane;GO:0048471//perinuclear region of cytoplasm
sp|Q3TVI4|HEXI2_MOUSE	GO:0000122//negative regulation of transcription from RNA polymerase II promoter;GO:0045892//negative regulation of transcription, DNA-templated;GO:0006351//transcription, DNA-templated;GO:0045736//negative regulation of cyclin-dependent protein serine/threonine kinase activity	GO:0097322//7SK snRNA binding;GO:0004861//cyclin-dependent protein serine/threonine kinase inhibitor activity;GO:0017069//snRNA binding;GO:0042802//identical protein binding	GO:0016607//nuclear speck;GO:0005829//cytosol;GO:0005654//nucleoplasm
sp|Q91YR7|PRP6_MOUSE	GO:0000244//spliceosomal tri-snRNP complex assembly;GO:0000398//mRNA splicing, via spliceosome;GO:0045944//positive regulation of transcription from RNA polymerase II promoter;GO:0006403//RNA localization	GO:0050681//androgen receptor binding;GO:0003713//transcription coactivator activity;GO:0003723//RNA binding;GO:0043021//ribonucleoprotein complex binding	GO:0016607//nuclear speck;GO:0046540//U4/U6 x U5 tri-snRNP complex;GO:0005634//nucleus;GO:0016020//membrane;GO:0071013//catalytic step 2 spliceosome;GO:0005682//U5 snRNP
sp|Q8VED5|K2C79_MOUSE		GO:0019899//enzyme binding;GO:0005198//structural molecule activity	GO:0045095//keratin filament;GO:0070062//extracellular exosome
sp|Q9DB34|CHM2A_MOUSE	GO:1902188//positive regulation of viral release from host cell;GO:0016236//macroautophagy;GO:0010824//regulation of centrosome duplication;GO:0019058//viral life cycle;GO:1901673//regulation of mitotic spindle assembly;GO:0051260//protein homooligomerization;GO:0000920//cell separation after cytokinesis;GO:0007080//mitotic metaphase plate congression;GO:0060548//negative regulation of cell death…	GO:0031210//phosphatidylcholine binding;GO:0019904//protein domain specific binding	GO:0005635//nuclear envelope;GO:0000785//chromatin;GO:0070062//extracellular exosome;GO:0016020//membrane;GO:0031902//late endosome membrane;GO:0000815//ESCRT III complex;GO:0005829//cytosol;GO:0005622//intracellular;GO:0030117//membrane coat
sp|P16627|HS71L_MOUSE	GO:0030154//cell differentiation;GO:1903955//positive regulation of protein targeting to mitochondrion;GO:0007283//spermatogenesis;GO:0007339//binding of sperm to zona pellucida;GO:0042026//protein refolding;GO:0007275//multicellular organism development	GO:0031625//ubiquitin protein ligase binding;GO:0031072//heat shock protein binding;GO:0051082//unfolded protein binding;GO:0005524//ATP binding	GO:0072562//blood microparticle;GO:0005829//cytosol;GO:0044297//cell body;GO:0005739//mitochondrion;GO:0002199//zona pellucida receptor complex;GO:0005759//mitochondrial matrix;GO:0008180//COP9 signalosome
sp|Q9WU42|NCOR2_MOUSE	GO:0021537//telencephalon development;GO:0007595//lactation;GO:0042593//glucose homeostasis;GO:0032355//response to estradiol;GO:0001701//in utero embryonic development;GO:0000122//negative regulation of transcription from RNA polymerase II promoter;GO:1903799//negative regulation of production of miRNAs involved in gene silencing by miRNA;GO:0060509//Type I pneumocyte differentiation;GO:0090312/…	GO:0001012//RNA polymerase II regulatory region DNA binding;GO:0003677//DNA binding;GO:0043565//sequence-specific DNA binding;GO:0003714//transcription corepressor activity;GO:0032403//protein complex binding;GO:0042826//histone deacetylase binding;GO:0005112//Notch binding;GO:0035259//glucocorticoid receptor binding;GO:0008134//transcription factor binding;GO:0016922//ligand-dependent nuclear re…	GO:0016020//membrane;GO:0000785//chromatin;GO:0005634//nucleus;GO:0005654//nucleoplasm;GO:0016363//nuclear matrix;GO:0017053//transcriptional repressor complex;GO:0000790//nuclear chromatin;GO:0016604//nuclear body;GO:0000118//histone deacetylase complex
sp|Q6ZWQ0|SYNE2_MOUSE	GO:0034504//protein localization to nucleus;GO:0031022//nuclear migration along microfilament;GO:0007163//establishment or maintenance of cell polarity;GO:0090286//cytoskeletal anchoring at nuclear membrane;GO:1902017//regulation of cilium assembly;GO:0010761//fibroblast migration;GO:0030335//positive regulation of cell migration;GO:0021817//nucleokinesis involved in cell motility in cerebral cor…	GO:0003779//actin binding;GO:0051015//actin filament binding	GO:0016235//aggresome;GO:0031527//filopodium membrane;GO:0005925//focal adhesion;GO:0030018//Z disc;GO:0005737//cytoplasm;GO:0045111//intermediate filament cytoskeleton;GO:0070062//extracellular exosome;GO:0031981//nuclear lumen;GO:0005634//nucleus;GO:0005635//nuclear envelope;GO:0005739//mitochondrion;GO:0005654//nucleoplasm;GO:0031258//lamellipodium membrane;GO:0031965//nuclear membrane;GO:0034…
sp|Q8VD65|PI3R4_MOUSE	GO:0032801//receptor catabolic process;GO:0030242//autophagy of peroxisome;GO:0016236//macroautophagy;GO:0045324//late endosome to vacuole transport;GO:0032465//regulation of cytokinesis;GO:0006468//protein phosphorylation;GO:0006623//protein targeting to vacuole;GO:0042149//cellular response to glucose starvation;GO:0043552//positive regulation of phosphatidylinositol 3-kinase activity	GO:0004674//protein serine/threonine kinase activity;GO:0004672//protein kinase activity;GO:0005524//ATP binding	GO:0005770//late endosome;GO:0034271//phosphatidylinositol 3-kinase complex, class III, type I;GO:0034272//phosphatidylinositol 3-kinase complex, class III, type II;GO:0016020//membrane;GO:0005776//autophagosome;GO:0015630//microtubule cytoskeleton;GO:0035032//phosphatidylinositol 3-kinase complex, class III;GO:0005930//axoneme;GO:0043231//intracellular membrane-bounded organelle;GO:0005643//nucl…
sp|P70696|H2B1A_MOUSE	GO:0035093//spermatogenesis, exchange of chromosomal proteins;GO:0006325//chromatin organization;GO:0006337//nucleosome disassembly;GO:0031639//plasminogen activation;GO:0051099//positive regulation of binding;GO:0071674//mononuclear cell migration;GO:0006954//inflammatory response;GO:0006334//nucleosome assembly	GO:0042393//histone binding;GO:0003677//DNA binding;GO:0046982//protein heterodimerization activity	GO:0019897//extrinsic component of plasma membrane;GO:0005634//nucleus;GO:0000786//nucleosome;GO:0005654//nucleoplasm;GO:0000784//nuclear chromosome, telomeric region;GO:0000788//nuclear nucleosome
sp|Q8K4P0|WDR33_MOUSE	GO:0006378//mRNA polyadenylation;GO:0006379//mRNA cleavage	GO:0003723//RNA binding	GO:0005654//nucleoplasm;GO:0005847//mRNA cleavage and polyadenylation specificity factor complex;GO:0005581//collagen trimer;GO:0005634//nucleus;GO:0001650//fibrillar center
sp|Q64467|G3PT_MOUSE	GO:0045821//positive regulation of glycolytic process;GO:0006006//glucose metabolic process;GO:0030317//flagellated sperm motility;GO:0006096//glycolytic process	GO:0004365//glyceraldehyde-3-phosphate dehydrogenase (NAD+) (phosphorylating) activity;GO:0051287//NAD binding;GO:0050661//NADP binding	GO:0005737//cytoplasm;GO:0097228//sperm principal piece;GO:0031514//motile cilium;GO:0005634//nucleus;GO:0035686//sperm fibrous sheath;GO:0005929//cilium
sp|Q9D8Z1|ASCC1_MOUSE	GO:0006355//regulation of transcription, DNA-templated;GO:0006351//transcription, DNA-templated	GO:0003723//RNA binding	GO:0005634//nucleus;GO:0031594//neuromuscular junction;GO:0005667//transcription factor complex
sp|Q91YK2|RRP1B_MOUSE	GO:0043065//positive regulation of apoptotic process;GO:0098586//cellular response to virus;GO:0010923//negative regulation of phosphatase activity;GO:0034260//negative regulation of GTPase activity;GO:0045944//positive regulation of transcription from RNA polymerase II promoter;GO:0043923//positive regulation by host of viral transcription;GO:0043484//regulation of RNA splicing;GO:0006364//rRNA …	GO:0001105//RNA polymerase II transcription coactivator activity;GO:0003723//RNA binding	GO:0030688//preribosome, small subunit precursor;GO:0005730//nucleolus;GO:0005634//nucleus;GO:0030687//preribosome, large subunit precursor;GO:0000792//heterochromatin;GO:0001652//granular component;GO:0000791//euchromatin;GO:0005829//cytosol
sp|P98203|ARVC_MOUSE	GO:0007275//multicellular organism development;GO:0016339//calcium-dependent cell-cell adhesion via plasma membrane cell adhesion molecules		GO:0005737//cytoplasm;GO:0005634//nucleus;GO:0005886//plasma membrane
sp|P63038|CH60_MOUSE	GO:0006458//'de novo' protein folding;GO:0042113//B cell activation;GO:0042110//T cell activation;GO:0032729//positive regulation of interferon-gamma production;GO:0032727//positive regulation of interferon-alpha production;GO:0006919//activation of cysteine-type endopeptidase activity involved in apoptotic process;GO:0050870//positive regulation of T cell activation;GO:0042026//protein refolding…	GO:0051087//chaperone binding;GO:0001530//lipopolysaccharide binding;GO:0005524//ATP binding;GO:0016787//hydrolase activity;GO:0034185//apolipoprotein binding;GO:0034186//apolipoprotein A-I binding	GO:0005905//clathrin-coated pit;GO:0030135//coated vesicle;GO:0005737//cytoplasm;GO:0043209//myelin sheath;GO:0005759//mitochondrial matrix;GO:0030141//secretory granule;GO:0009986//cell surface;GO:0005886//plasma membrane;GO:0043234//protein complex;GO:0005743//mitochondrial inner membrane
sp|P43274|H14_MOUSE	GO:0016584//nucleosome positioning;GO:0000122//negative regulation of transcription from RNA polymerase II promoter;GO:0080182//histone H3-K4 trimethylation;GO:0006357//regulation of transcription from RNA polymerase II promoter;GO:0098532//histone H3-K27 trimethylation;GO:0006334//nucleosome assembly	GO:0016208//AMP binding;GO:0003677//DNA binding;GO:0031490//chromatin DNA binding;GO:0032564//dATP binding;GO:0003723//RNA binding;GO:0043531//ADP binding;GO:0003690//double-stranded DNA binding;GO:0005525//GTP binding;GO:0005524//ATP binding;GO:0005509//calcium ion binding	GO:0005720//nuclear heterochromatin;GO:0070062//extracellular exosome;GO:0005634//nucleus;GO:0000786//nucleosome;GO:0000788//nuclear nucleosome
sp|Q8C456|FRITZ_MOUSE	GO:0048568//embryonic organ development;GO:0060021//palate development;GO:0055123//digestive system development;GO:0072358//cardiovascular system development;GO:0051893//regulation of focal adhesion assembly;GO:0032880//regulation of protein localization;GO:1900027//regulation of ruffle assembly;GO:2000114//regulation of establishment of cell polarity;GO:0001822//kidney development;GO:0010762//re…		GO:0005737//cytoplasm;GO:0005886//plasma membrane;GO:0005930//axoneme;GO:0097541//axonemal basal plate
sp|Q8VHK1|CSKI2_MOUSE			GO:0005654//nucleoplasm;GO:0005737//cytoplasm;GO:0016020//membrane
sp|Q61495|DSG1A_MOUSE	GO:0007156//homophilic cell adhesion via plasma membrane adhesion molecules	GO:0045295//gamma-catenin binding;GO:0005509//calcium ion binding	GO:0070062//extracellular exosome;GO:0016021//integral component of membrane;GO:0009898//cytoplasmic side of plasma membrane;GO:0031012//extracellular matrix;GO:0005886//plasma membrane;GO:0030057//desmosome
sp|Q3UHZ5|LMOD2_MOUSE	GO:0007015//actin filament organization;GO:0045010//actin nucleation;GO:0006936//muscle contraction;GO:0030838//positive regulation of actin filament polymerization;GO:0045214//sarcomere organization;GO:0030041//actin filament polymerization;GO:0051694//pointed-end actin filament capping	GO:0003779//actin binding;GO:0003785//actin monomer binding;GO:0005523//tropomyosin binding	GO:0031430//M band;GO:0097512//cardiac myofibril;GO:0030016//myofibril;GO:0030017//sarcomere;GO:0005865//striated muscle thin filament;GO:0005884//actin filament
sp|P60710|ACTB_MOUSE		GO:0005524//ATP binding	GO:0005856//cytoskeleton;GO:0005925//focal adhesion;GO:0097433//dense body;GO:0005886//plasma membrane
sp|Q9QWT9|KIFC1_MOUSE	GO:0010826//negative regulation of centrosome duplication;GO:0051301//cell division;GO:0007018//microtubule-based movement;GO:0047496//vesicle transport along microtubule;GO:0072382//minus-end-directed vesicle transport along microtubule;GO:0007080//mitotic metaphase plate congression;GO:0090307//mitotic spindle assembly	GO:0008017//microtubule binding;GO:0008569//ATP-dependent microtubule motor activity, minus-end-directed;GO:0003777//microtubule motor activity;GO:0016887//ATPase activity;GO:0005524//ATP binding	GO:0005634//nucleus;GO:0016020//membrane;GO:0072686//mitotic spindle;GO:0030139//endocytic vesicle;GO:0031616//spindle pole centrosome;GO:0005871//kinesin complex;GO:0005874//microtubule;GO:0005769//early endosome
sp|Q80U49|C170B_MOUSE			GO:0005737//cytoplasm;GO:0005874//microtubule
sp|P70704|AT8A1_MOUSE	GO:0030335//positive regulation of cell migration;GO:0048194//Golgi vesicle budding;GO:0007612//learning;GO:0061092//positive regulation of phospholipid translocation	GO:0000287//magnesium ion binding;GO:0004012//phospholipid-translocating ATPase activity;GO:0005524//ATP binding	GO:0043231//intracellular membrane-bounded organelle;GO:0005794//Golgi apparatus;GO:0005783//endoplasmic reticulum;GO:0070062//extracellular exosome;GO:0016021//integral component of membrane;GO:0000139//Golgi membrane;GO:0042584//chromaffin granule membrane;GO:0005886//plasma membrane;GO:0016020//membrane;GO:0005802//trans-Golgi network
sp|P70365|NCOA1_MOUSE	GO:0060179//male mating behavior;GO:0007595//lactation;GO:2001141//regulation of RNA biosynthetic process;GO:0060713//labyrinthine layer morphogenesis;GO:0008584//male gonad development;GO:0021766//hippocampus development;GO:2001038//regulation of cellular response to drug;GO:0021987//cerebral cortex development;GO:0000435//positive regulation of transcription from RNA polymerase II promoter by g…	GO:0017162//aryl hydrocarbon receptor binding;GO:0004402//histone acetyltransferase activity;GO:0001012//RNA polymerase II regulatory region DNA binding;GO:0019899//enzyme binding;GO:0003677//DNA binding;GO:0003713//transcription coactivator activity;GO:0032403//protein complex binding;GO:0030331//estrogen receptor binding;GO:0033142//progesterone receptor binding;GO:0008134//transcription factor…	GO:0005634//nucleus;GO:0005654//nucleoplasm;GO:0043005//neuron projection;GO:0000790//nuclear chromatin;GO:0005886//plasma membrane;GO:0043234//protein complex;GO:0005829//cytosol
sp|P50446|K2C6A_MOUSE	GO:0002009//morphogenesis of an epithelium;GO:0045109//intermediate filament organization;GO:0031424//keratinization;GO:0016055//Wnt signaling pathway;GO:0042060//wound healing;GO:0050830//defense response to Gram-positive bacterium;GO:0044140//negative regulation of growth of symbiont on or near host surface;GO:0061844//antimicrobial humoral immune response mediated by antimicrobial peptide	GO:0005198//structural molecule activity	GO:0045095//keratin filament;GO:0070062//extracellular exosome
sp|Q6IME9|K2C72_MOUSE		GO:0005198//structural molecule activity	GO:0045095//keratin filament;GO:0070062//extracellular exosome
sp|Q6P566|LIX1_MOUSE	GO:0097352//autophagosome maturation		GO:0005737//cytoplasm
sp|Q61500|ITM2A_MOUSE	GO:0007399//nervous system development;GO:0002377//immunoglobulin production;GO:0042985//negative regulation of amyloid precursor protein biosynthetic process;GO:0002317//plasma cell differentiation	GO:0001540//amyloid-beta binding	GO:0005794//Golgi apparatus;GO:0070062//extracellular exosome;GO:0016021//integral component of membrane;GO:0005886//plasma membrane
sp|Q9CZU3|MTREX_MOUSE	GO:0000460//maturation of 5.8S rRNA;GO:0006401//RNA catabolic process;GO:0008380//RNA splicing;GO:0006397//mRNA processing	GO:0004004//ATP-dependent RNA helicase activity;GO:0003724//RNA helicase activity;GO:0003723//RNA binding;GO:0005524//ATP binding	GO:0005654//nucleoplasm;GO:0000178//exosome (RNase complex);GO:0005730//nucleolus;GO:0005634//nucleus;GO:0071013//catalytic step 2 spliceosome
sp|Q922E6|FAKD2_MOUSE	GO:0045333//cellular respiration;GO:1902775//mitochondrial large ribosomal subunit assembly	GO:0019843//rRNA binding;GO:0003723//RNA binding;GO:0004672//protein kinase activity	GO:0035770//ribonucleoprotein granule;GO:0005634//nucleus;GO:0005739//mitochondrion;GO:0045171//intercellular bridge;GO:0042645//mitochondrial nucleoid
sp|P97371|PSME1_MOUSE	GO:0019884//antigen processing and presentation of exogenous antigen;GO:0061136//regulation of proteasomal protein catabolic process;GO:2000045//regulation of G1/S transition of mitotic cell cycle	GO:0061133//endopeptidase activator activity	GO:0005737//cytoplasm;GO:0070062//extracellular exosome;GO:0008537//proteasome activator complex;GO:0000502//proteasome complex
sp|Q9QWL7|K1C17_MOUSE	GO:0002009//morphogenesis of an epithelium;GO:0045109//intermediate filament organization;GO:0031424//keratinization;GO:0030307//positive regulation of cell growth;GO:0051798//positive regulation of hair follicle development;GO:0007165//signal transduction;GO:0045727//positive regulation of translation;GO:0045103//intermediate filament-based process;GO:0031069//hair follicle morphogenesis	GO:0005200//structural constituent of cytoskeleton;GO:0032395//MHC class II receptor activity;GO:0042289//MHC class II protein binding;GO:0005198//structural molecule activity	GO:0005737//cytoplasm;GO:0045111//intermediate filament cytoskeleton;GO:0045095//keratin filament;GO:0071944//cell periphery;GO:0005882//intermediate filament;GO:0070062//extracellular exosome
sp|E9QA62|LMOD3_MOUSE	GO:0007015//actin filament organization;GO:0045010//actin nucleation;GO:0006936//muscle contraction;GO:0030239//myofibril assembly;GO:0048741//skeletal muscle fiber development;GO:0048743//positive regulation of skeletal muscle fiber development;GO:0030240//skeletal muscle thin filament assembly;GO:0006941//striated muscle contraction;GO:0051694//pointed-end actin filament capping	GO:0003785//actin monomer binding;GO:0005523//tropomyosin binding	GO:0005737//cytoplasm;GO:0031430//M band;GO:0031672//A band;GO:0005865//striated muscle thin filament
sp|Q571H0|NPA1P_MOUSE		GO:0003723//RNA binding	GO:0001650//fibrillar center;GO:0005730//nucleolus
sp|O70311|NMT2_MOUSE	GO:0018008//N-terminal peptidyl-glycine N-myristoylation;GO:0006499//N-terminal protein myristoylation	GO:0004379//glycylpeptide N-tetradecanoyltransferase activity	GO:0005737//cytoplasm;GO:0005794//Golgi apparatus;GO:0005829//cytosol;GO:0019898//extrinsic component of membrane;GO:0005886//plasma membrane
sp|Q6DI86|FAKD1_MOUSE	GO:0045333//cellular respiration	GO:0003723//RNA binding;GO:0004672//protein kinase activity	GO:0005739//mitochondrion
sp|Q80XK6|ATG2B_MOUSE	GO:0000422//autophagy of mitochondrion;GO:0044804//autophagy of nucleus;GO:0000045//autophagosome assembly		GO:0000407//phagophore assembly site;GO:0005811//lipid droplet;GO:0019898//extrinsic component of membrane;GO:0034045//phagophore assembly site membrane
sp|Q6IFX2|K1C42_MOUSE		GO:0005198//structural molecule activity	GO:0005737//cytoplasm;GO:0005882//intermediate filament
sp|Q9WV84|NDKM_MOUSE	GO:0006869//lipid transport;GO:0006228//UTP biosynthetic process;GO:0006241//CTP biosynthetic process;GO:0042981//regulation of apoptotic process;GO:0006183//GTP biosynthetic process	GO:0032403//protein complex binding;GO:0051020//GTPase binding;GO:0004550//nucleoside diphosphate kinase activity;GO:0005524//ATP binding;GO:0046872//metal ion binding;GO:1901612//cardiolipin binding	GO:0016020//membrane;GO:0005739//mitochondrion;GO:0005759//mitochondrial matrix;GO:0005758//mitochondrial intermembrane space
sp|Q7TNF8|RIMB1_MOUSE		GO:0030156//benzodiazepine receptor binding	GO:0005737//cytoplasm;GO:0005739//mitochondrion
sp|P97445|CAC1A_MOUSE	GO:0042391//regulation of membrane potential;GO:0019226//transmission of nerve impulse;GO:0060024//rhythmic synaptic transmission;GO:0014051//gamma-aminobutyric acid secretion;GO:0051899//membrane depolarization;GO:0043524//negative regulation of neuron apoptotic process;GO:0001505//regulation of neurotransmitter levels;GO:0014056//regulation of acetylcholine secretion, neurotransmission;GO:00509…	GO:0008331//high voltage-gated calcium channel activity;GO:0046872//metal ion binding;GO:0019905//syntaxin binding;GO:0005516//calmodulin binding;GO:0005245//voltage-gated calcium channel activity	GO:0005886//plasma membrane;GO:0030425//dendrite;GO:0005891//voltage-gated calcium channel complex;GO:0005737//cytoplasm;GO:0005634//nucleus;GO:0043025//neuronal cell body;GO:0043204//perikaryon;GO:0043234//protein complex;GO:0042995//cell projection;GO:0098793//presynapse
sp|P50544|ACADV_MOUSE	GO:0006635//fatty acid beta-oxidation;GO:0090181//regulation of cholesterol metabolic process;GO:0009062//fatty acid catabolic process;GO:0046322//negative regulation of fatty acid oxidation;GO:0042760//very long-chain fatty acid catabolic process;GO:0030855//epithelial cell differentiation;GO:0009409//response to cold;GO:0001659//temperature homeostasis;GO:0033539//fatty acid beta-oxidation usin…	GO:0050660//flavin adenine dinucleotide binding;GO:0000062//fatty-acyl-CoA binding;GO:0004466//long-chain-acyl-CoA dehydrogenase activity;GO:0017099//very-long-chain-acyl-CoA dehydrogenase activity;GO:0003995//acyl-CoA dehydrogenase activity	GO:0005739//mitochondrion;GO:0042645//mitochondrial nucleoid;GO:0005730//nucleolus;GO:0005634//nucleus;GO:0031966//mitochondrial membrane;GO:0005829//cytosol;GO:0005743//mitochondrial inner membrane
sp|Q80ZI6|LRSM1_MOUSE	GO:2000786//positive regulation of autophagosome assembly;GO:0000209//protein polyubiquitination;GO:1904417//positive regulation of xenophagy;GO:0051865//protein autoubiquitination;GO:0007165//signal transduction;GO:0070086//ubiquitin-dependent endocytosis;GO:0046755//viral budding;GO:0045806//negative regulation of endocytosis;GO:0006914//autophagy;GO:0030163//protein catabolic process	GO:0046872//metal ion binding;GO:0016874//ligase activity;GO:0061630//ubiquitin protein ligase activity;GO:0004842//ubiquitin-protein transferase activity	GO:0005737//cytoplasm;GO:0005829//cytosol;GO:0016020//membrane;GO:0005886//plasma membrane
sp|Q60680|IKKA_MOUSE	GO:0018105//peptidyl-serine phosphorylation;GO:0007595//lactation;GO:0042493//response to drug;GO:0038061//NIK/NF-kappaB signaling;GO:0033209//tumor necrosis factor-mediated signaling pathway;GO:0051607//defense response to virus;GO:0051146//striated muscle cell differentiation;GO:0032496//response to lipopolysaccharide;GO:0009653//anatomical structure morphogenesis;GO:0060749//mammary gland alve…	GO:0004672//protein kinase activity;GO:0008384//IkappaB kinase activity;GO:0005524//ATP binding;GO:0042803//protein homodimerization activity;GO:0046982//protein heterodimerization activity;GO:0042802//identical protein binding;GO:0097110//scaffold protein binding	GO:0035631//CD40 receptor complex;GO:0009898//cytoplasmic side of plasma membrane;GO:0005654//nucleoplasm;GO:0008385//IkappaB kinase complex;GO:0043231//intracellular membrane-bounded organelle;GO:0005829//cytosol;GO:0005622//intracellular
sp|Q9D1G0|DNSL2_MOUSE	GO:0001942//hair follicle development;GO:0003335//corneocyte development;GO:0006308//DNA catabolic process	GO:0004536//deoxyribonuclease activity;GO:0004519//endonuclease activity;GO:0046872//metal ion binding	GO:0005737//cytoplasm;GO:0005576//extracellular region;GO:0005634//nucleus
sp|Q5SW75|SSH2_MOUSE	GO:0030335//positive regulation of cell migration;GO:0008064//regulation of actin polymerization or depolymerization;GO:0006470//protein dephosphorylation;GO:0010591//regulation of lamellipodium assembly;GO:0030036//actin cytoskeleton organization;GO:0050770//regulation of axonogenesis	GO:0004725//protein tyrosine phosphatase activity;GO:0004721//phosphoprotein phosphatase activity;GO:0003779//actin binding;GO:0008138//protein tyrosine/serine/threonine phosphatase activity	GO:0005737//cytoplasm;GO:0005856//cytoskeleton;GO:0005615//extracellular space;GO:0005925//focal adhesion
sp|Q8R4Y4|STAB1_MOUSE	GO:0042742//defense response to bacterium;GO:0007267//cell-cell signaling;GO:0007155//cell adhesion;GO:0016525//negative regulation of angiogenesis	GO:0005540//hyaluronic acid binding;GO:0005044//scavenger receptor activity;GO:0005041//low-density lipoprotein receptor activity;GO:0005509//calcium ion binding;GO:0030169//low-density lipoprotein particle binding	GO:0005887//integral component of plasma membrane
sp|Q9WVM1|RGAP1_MOUSE	GO:0008272//sulfate transport;GO:0035556//intracellular signal transduction;GO:0043087//regulation of GTPase activity;GO:0000281//mitotic cytokinesis;GO:0032467//positive regulation of cytokinesis;GO:0007283//spermatogenesis;GO:0051988//regulation of attachment of spindle microtubules to kinetochore;GO:0045995//regulation of embryonic development;GO:0007405//neuroblast proliferation;GO:0000915//a…	GO:0048487//beta-tubulin binding;GO:0005547//phosphatidylinositol-3,4,5-trisphosphate binding;GO:0046872//metal ion binding;GO:0008017//microtubule binding;GO:0005096//GTPase activator activity;GO:0019901//protein kinase binding;GO:0043014//alpha-tubulin binding;GO:0043015//gamma-tubulin binding	GO:0001669//acrosomal vesicle;GO:0005737//cytoplasm;GO:0072686//mitotic spindle;GO:0070062//extracellular exosome;GO:0005634//nucleus;GO:0097149//centralspindlin complex;GO:0005654//nucleoplasm;GO:0032154//cleavage furrow;GO:0051233//spindle midzone;GO:0031234//extrinsic component of cytoplasmic side of plasma membrane;GO:0030496//midbody
sp|P0CG50|UBC_MOUSE	GO:0006914//autophagy;GO:0007219//Notch signaling pathway;GO:0006909//phagocytosis;GO:0035096//larval midgut cell programmed cell death;GO:0016567//protein ubiquitination;GO:0006511//ubiquitin-dependent protein catabolic process;GO:0007623//circadian rhythm	GO:0003723//RNA binding;GO:0002020//protease binding;GO:0031386//protein tag	GO:0005737//cytoplasm;GO:0005615//extracellular space;GO:0043209//myelin sheath;GO:0070062//extracellular exosome;GO:0005634//nucleus;GO:0005654//nucleoplasm;GO:0005829//cytosol;GO:0031982//vesicle
sp|Q8BL95|CF298_MOUSE	GO:0048858//cell projection morphogenesis		GO:0005856//cytoskeleton;GO:0005634//nucleus;GO:0005829//cytosol;GO:0005929//cilium
sp|P02716|ACHD_MOUSE	GO:0042391//regulation of membrane potential;GO:0050881//musculoskeletal movement;GO:0048630//skeletal muscle tissue growth;GO:0035094//response to nicotine;GO:0003009//skeletal muscle contraction;GO:0007271//synaptic transmission, cholinergic;GO:0007274//neuromuscular synaptic transmission	GO:0022848//acetylcholine-gated cation-selective channel activity	GO:0030054//cell junction;GO:0005892//acetylcholine-gated channel complex;GO:0045211//postsynaptic membrane;GO:0005886//plasma membrane
sp|P31750|AKT1_MOUSE	GO:0008637//apoptotic mitochondrial changes;GO:0006924//activation-induced cell death of T cells;GO:0007568//aging;GO:0036294//cellular response to decreased oxygen levels;GO:0030030//cell projection organization;GO:0071276//cellular response to cadmium ion	GO:0071889//14-3-3 protein binding;GO:0030235//nitric-oxide synthase regulator activity;GO:0005547//phosphatidylinositol-3,4,5-trisphosphate binding;GO:0004674//protein serine/threonine kinase activity;GO:0042802//identical protein binding;GO:0032794//GTPase activating protein binding;GO:0019899//enzyme binding;GO:0005524//ATP binding	GO:0005737//cytoplasm;GO:0036064//ciliary basal body;GO:0005829//cytosol;GO:0005739//mitochondrion;GO:0005911//cell-cell junction
sp|P70336|ROCK2_MOUSE	GO:0032956//regulation of actin cytoskeleton organization;GO:0010825//positive regulation of centrosome duplication;GO:0010628//positive regulation of gene expression;GO:1903347//negative regulation of bicellular tight junction assembly;GO:0008625//extrinsic apoptotic signaling pathway via death domain receptors;GO:0048511//rhythmic process;GO:2000114//regulation of establishment of cell polarity…	GO:0017048//Rho GTPase binding;GO:0017049//GTP-Rho binding;GO:0072518//Rho-dependent protein serine/threonine kinase activity;GO:0004674//protein serine/threonine kinase activity;GO:0004672//protein kinase activity;GO:0046872//metal ion binding;GO:0005524//ATP binding;GO:0016301//kinase activity;GO:0003723//RNA binding	GO:0036464//cytoplasmic ribonucleoprotein granule;GO:0031616//spindle pole centrosome;GO:0005813//centrosome;GO:0005634//nucleus;GO:0005886//plasma membrane;GO:0005829//cytosol;GO:0005622//intracellular
sp|P62751|RL23A_MOUSE	GO:0000184//nuclear-transcribed mRNA catabolic process, nonsense-mediated decay;GO:0008283//cell proliferation;GO:0006614//SRP-dependent cotranslational protein targeting to membrane;GO:0006412//translation;GO:0006364//rRNA processing;GO:0019083//viral transcription;GO:0006413//translational initiation;GO:0000027//ribosomal large subunit assembly	GO:0070180//large ribosomal subunit rRNA binding;GO:0045296//cadherin binding;GO:0003735//structural constituent of ribosome;GO:0003723//RNA binding;GO:0019843//rRNA binding	GO:0005737//cytoplasm;GO:0005840//ribosome;GO:0005730//nucleolus;GO:0070062//extracellular exosome;GO:0005634//nucleus;GO:0022625//cytosolic large ribosomal subunit;GO:0005829//cytosol
sp|B2RWS6|EP300_MOUSE	GO:0030324//lung development;GO:0030220//platelet formation;GO:0050821//protein stabilization;GO:0034644//cellular response to UV;GO:0045444//fat cell differentiation;GO:0001666//response to hypoxia;GO:0090043//regulation of tubulin deacetylation;GO:0035855//megakaryocyte development;GO:0032092//positive regulation of protein binding;GO:0140066//peptidyl-lysine crotonylation;GO:0000122//negative …	GO:0008022//protein C-terminus binding;GO:0033613//activating transcription factor binding;GO:0003713//transcription coactivator activity;GO:0050681//androgen receptor binding;GO:0031490//chromatin DNA binding;GO:0008270//zinc ion binding;GO:0097677//STAT family protein binding;GO:0004402//histone acetyltransferase activity;GO:0004468//lysine N-acetyltransferase activity, acting on acetyl phospha…	GO:0000123//histone acetyltransferase complex;GO:0005634//nucleus;GO:0005654//nucleoplasm;GO:0005829//cytosol;GO:0005667//transcription factor complex
sp|Q04857|CO6A1_MOUSE	GO:0070208//protein heterotrimerization;GO:0007155//cell adhesion;GO:0071230//cellular response to amino acid stimulus;GO:0035987//endodermal cell differentiation;GO:0001649//osteoblast differentiation	GO:0048407//platelet-derived growth factor binding	GO:0043234//protein complex;GO:0042383//sarcolemma;GO:0005615//extracellular space;GO:0070062//extracellular exosome;GO:0016020//membrane;GO:0031012//extracellular matrix;GO:0005765//lysosomal membrane;GO:0005576//extracellular region;GO:0005578//proteinaceous extracellular matrix;GO:0005581//collagen trimer
sp|Q8CGC6|RBM28_MOUSE	GO:0008380//RNA splicing;GO:0006397//mRNA processing	GO:0003723//RNA binding	GO:0005681//spliceosomal complex;GO:0005730//nucleolus
sp|Q9R117|TYK2_MOUSE	GO:0035556//intracellular signal transduction	GO:0031702//type 1 angiotensin receptor binding;GO:0005131//growth hormone receptor binding;GO:0004715//non-membrane spanning protein tyrosine kinase activity;GO:0005524//ATP binding	GO:0005737//cytoplasm;GO:0005856//cytoskeleton;GO:0070062//extracellular exosome;GO:0005634//nucleus;GO:0016020//membrane
sp|E9PVB5|TTC17_MOUSE	GO:0030041//actin filament polymerization;GO:0044782//cilium organization		GO:0005737//cytoplasm;GO:0015629//actin cytoskeleton;GO:0005829//cytosol;GO:0005886//plasma membrane
sp|E9Q7G0|NUMA1_MOUSE	GO:0032388//positive regulation of intracellular transport;GO:0031116//positive regulation of microtubule polymerization;GO:0055048//anastral spindle assembly;GO:0051984//positive regulation of chromosome segregation;GO:1905832//positive regulation of spindle assembly;GO:0030953//astral microtubule organization;GO:0051321//meiotic cell cycle;GO:0051798//positive regulation of hair follicle develo…	GO:0008022//protein C-terminus binding;GO:0097718//disordered domain specific binding;GO:0032403//protein complex binding;GO:0051011//microtubule minus-end binding;GO:0015631//tubulin binding;GO:0008017//microtubule binding;GO:0051010//microtubule plus-end binding;GO:0070840//dynein complex binding;GO:0035091//phosphatidylinositol binding;GO:0019904//protein domain specific binding	GO:0019897//extrinsic component of plasma membrane;GO:0035371//microtubule plus-end;GO:1905720//cytoplasmic microtubule bundle;GO:0036449//microtubule minus-end;GO:0030425//dendrite;GO:0043025//neuronal cell body;GO:0031616//spindle pole centrosome;GO:0097427//microtubule bundle;GO:0005876//spindle microtubule;GO:0045177//apical part of cell;GO:0072686//mitotic spindle;GO:0070062//extracellular e…
sp|P46460|NSF_MOUSE	GO:0006906//vesicle fusion;GO:0061025//membrane fusion;GO:0043241//protein complex disassembly;GO:0002090//regulation of receptor internalization;GO:0001921//positive regulation of receptor recycling;GO:0017157//regulation of exocytosis;GO:0006813//potassium ion transport;GO:0035494//SNARE complex disassembly;GO:0007269//neurotransmitter secretion;GO:0016192//vesicle-mediated transport;GO:0015031…	GO:0008022//protein C-terminus binding;GO:0046872//metal ion binding;GO:0016887//ATPase activity;GO:0042623//ATPase activity, coupled;GO:0000149//SNARE binding;GO:0032403//protein complex binding;GO:0017075//syntaxin-1 binding;GO:0005524//ATP binding;GO:0031748//D1 dopamine receptor binding;GO:0017137//Rab GTPase binding;GO:0035255//ionotropic glutamate receptor binding;GO:0019901//protein kinase…	GO:0070062//extracellular exosome;GO:0043209//myelin sheath;GO:0005795//Golgi stack;GO:0014069//postsynaptic density;GO:0005886//plasma membrane;GO:0043198//dendritic shaft;GO:0005829//cytosol;GO:0030496//midbody;GO:0005765//lysosomal membrane;GO:0098793//presynapse
sp|P97350|PKP1_MOUSE	GO:0045110//intermediate filament bundle assembly;GO:1902373//negative regulation of mRNA catabolic process;GO:0010628//positive regulation of gene expression;GO:0007155//cell adhesion	GO:0005521//lamin binding	GO:1990124//messenger ribonucleoprotein complex;GO:0043231//intracellular membrane-bounded organelle;GO:0005634//nucleus;GO:0005654//nucleoplasm;GO:0005886//plasma membrane;GO:0030057//desmosome;GO:0070062//extracellular exosome
sp|A0A0U1RPR8|GUC2D_MOUSE	GO:0007608//sensory perception of smell;GO:0007165//signal transduction;GO:0035556//intracellular signal transduction;GO:0006182//cGMP biosynthetic process	GO:0004383//guanylate cyclase activity;GO:0004672//protein kinase activity;GO:0005524//ATP binding;GO:0005525//GTP binding	GO:0005622//intracellular;GO:0005886//plasma membrane;GO:0008074//guanylate cyclase complex, soluble;GO:0016021//integral component of membrane
sp|Q3U0S6|RAIN_MOUSE	GO:0001570//vasculogenesis;GO:0048754//branching morphogenesis of an epithelial tube;GO:0008284//positive regulation of cell proliferation;GO:0007165//signal transduction;GO:0001525//angiogenesis;GO:0043087//regulation of GTPase activity;GO:0010507//negative regulation of autophagy	GO:0017016//Ras GTPase binding	GO:0005795//Golgi stack;GO:0005794//Golgi apparatus;GO:0048471//perinuclear region of cytoplasm
sp|A3KGV1|ODFP2_MOUSE	GO:0007286//spermatid development;GO:1902017//regulation of cilium assembly;GO:0007275//multicellular organism development	GO:0005200//structural constituent of cytoskeleton;GO:0017137//Rab GTPase binding	GO:0036064//ciliary basal body;GO:0005813//centrosome;GO:0005634//nucleus;GO:0005814//centriole;GO:0000922//spindle pole;GO:0005929//cilium;GO:0005874//microtubule;GO:0001520//outer dense fiber;GO:0097539//ciliary transition fiber
sp|O08852|PKD1_MOUSE	GO:0018105//peptidyl-serine phosphorylation;GO:0048565//digestive tract development;GO:0072287//metanephric distal tubule morphogenesis;GO:0006611//protein export from nucleus;GO:0030155//regulation of cell adhesion;GO:0060674//placenta blood vessel development;GO:0021510//spinal cord development;GO:0048754//branching morphogenesis of an epithelial tube;GO:0072177//mesonephric duct development;GO…	GO:0005262//calcium channel activity;GO:0044325//ion channel binding;GO:0019904//protein domain specific binding;GO:0030246//carbohydrate binding;GO:0019901//protein kinase binding	GO:0005929//cilium;GO:0005634//nucleus;GO:0005737//cytoplasm;GO:0070062//extracellular exosome;GO:0031514//motile cilium;GO:0016021//integral component of membrane;GO:0005794//Golgi apparatus;GO:0016328//lateral plasma membrane;GO:0009986//cell surface;GO:0016323//basolateral plasma membrane;GO:0005886//plasma membrane;GO:0002133//polycystin complex
sp|P17182|ENOA_MOUSE	GO:1903298//negative regulation of hypoxia-induced intrinsic apoptotic signaling pathway;GO:0030308//negative regulation of cell growth;GO:0006096//glycolytic process;GO:0001701//in utero embryonic development;GO:0000122//negative regulation of transcription from RNA polymerase II promoter;GO:0009615//response to virus;GO:0071456//cellular response to hypoxia;GO:0010756//positive regulation of pl…	GO:0031072//heat shock protein binding;GO:0019899//enzyme binding;GO:0051020//GTPase binding;GO:0001078//transcriptional repressor activity, RNA polymerase II proximal promoter sequence-specific DNA binding;GO:0000287//magnesium ion binding;GO:0004634//phosphopyruvate hydratase activity;GO:0001227//transcriptional repressor activity, RNA polymerase II transcription regulatory region sequence-spec…	GO:0019897//extrinsic component of plasma membrane;GO:0016020//membrane;GO:0030426//growth cone;GO:0005737//cytoplasm;GO:0005615//extracellular space;GO:0043209//myelin sheath;GO:0005634//nucleus;GO:0043005//neuron projection;GO:0097060//synaptic membrane;GO:0099738//cell cortex region;GO:0009986//cell surface;GO:0005886//plasma membrane;GO:0070062//extracellular exosome;GO:0000015//phosphopyruva…
sp|Q9JLN9|MTOR_MOUSE	GO:0055013//cardiac muscle cell development;GO:0007420//brain development;GO:0055006//cardiac cell development;GO:0006207//'de novo' pyrimidine nucleobase biosynthetic process	GO:0016301//kinase activity;GO:0051219//phosphoprotein binding;GO:0004674//protein serine/threonine kinase activity;GO:0042802//identical protein binding;GO:0044877//macromolecular complex binding;GO:0005524//ATP binding	GO:0005737//cytoplasm;GO:0005829//cytosol;GO:0030425//dendrite;GO:0012505//endomembrane system
sp|Q8BIY1|GPTC3_MOUSE	GO:0039536//negative regulation of RIG-I signaling pathway;GO:0032480//negative regulation of type I interferon production;GO:0045893//positive regulation of transcription, DNA-templated	GO:0003676//nucleic acid binding	GO:0005737//cytoplasm;GO:0005634//nucleus
sp|Q80Y56|RBNS5_MOUSE	GO:0034498//early endosome to Golgi transport;GO:0000011//vacuole inheritance;GO:0006896//Golgi to vacuole transport;GO:0006895//Golgi to endosome transport;GO:0034058//endosomal vesicle fusion;GO:0090160//Golgi to lysosome transport;GO:1903358//regulation of Golgi organization;GO:0015031//protein transport;GO:0006897//endocytosis	GO:0017137//Rab GTPase binding;GO:0003676//nucleic acid binding;GO:0046872//metal ion binding	GO:0070062//extracellular exosome;GO:0005829//cytosol;GO:0031901//early endosome membrane;GO:0005886//plasma membrane;GO:0010009//cytoplasmic side of endosome membrane;GO:0043231//intracellular membrane-bounded organelle
sp|Q3UFY0|RRP36_MOUSE	GO:0042274//ribosomal small subunit biogenesis;GO:0000462//maturation of SSU-rRNA from tricistronic rRNA transcript (SSU-rRNA, 5.8S rRNA, LSU-rRNA);GO:0000469//cleavage involved in rRNA processing;GO:0006364//rRNA processing	GO:0003723//RNA binding	GO:0005730//nucleolus;GO:0005634//nucleus;GO:0030686//90S preribosome
sp|Q6ZQM8|UD17_MOUSE	GO:0052696//flavonoid glucuronidation;GO:0052697//xenobiotic glucuronidation;GO:0008152//metabolic process	GO:0016758//transferase activity, transferring hexosyl groups;GO:0015020//glucuronosyltransferase activity	GO:0043231//intracellular membrane-bounded organelle;GO:0016021//integral component of membrane;GO:0005789//endoplasmic reticulum membrane
sp|Q45VK7|DYHC2_MOUSE	GO:0030326//embryonic limb morphogenesis;GO:0061512//protein localization to cilium;GO:0045880//positive regulation of smoothened signaling pathway;GO:0060976//coronary vasculature development;GO:0060271//cilium assembly;GO:0007368//determination of left/right symmetry;GO:0035721//intraciliary retrograde transport;GO:0021522//spinal cord motor neuron differentiation;GO:0030182//neuron differentia…	GO:0045503//dynein light chain binding;GO:0008569//ATP-dependent microtubule motor activity, minus-end-directed;GO:0045505//dynein intermediate chain binding;GO:0051959//dynein light intermediate chain binding;GO:0005524//ATP binding	GO:0005886//plasma membrane;GO:0005874//microtubule;GO:0045177//apical part of cell;GO:0031514//motile cilium;GO:0005794//Golgi apparatus;GO:0005868//cytoplasmic dynein complex;GO:0005930//axoneme;GO:0070062//extracellular exosome
sp|Q641K1|CBPC1_MOUSE	GO:0042133//neurotransmitter metabolic process;GO:0060041//retina development in camera-type eye;GO:0050905//neuromuscular process;GO:0021702//cerebellar Purkinje cell differentiation;GO:0007005//mitochondrion organization;GO:0035609//C-terminal protein deglutamylation;GO:0007628//adult walking behavior;GO:0021772//olfactory bulb development;GO:0001754//eye photoreceptor cell differentiation;GO:0…	GO:0008233//peptidase activity;GO:0004181//metallocarboxypeptidase activity;GO:0015631//tubulin binding;GO:0008270//zinc ion binding	GO:0005634//nucleus;GO:0005737//cytoplasm;GO:0005730//nucleolus;GO:0005739//mitochondrion;GO:0043231//intracellular membrane-bounded organelle;GO:0005829//cytosol
sp|Q99KN9|EPN4_MOUSE	GO:0016192//vesicle-mediated transport		GO:0005794//Golgi apparatus;GO:0016020//membrane
sp|Q6WQJ1|DGLA_MOUSE	GO:0006629//lipid metabolic process;GO:0042136//neurotransmitter biosynthetic process;GO:0098921//retrograde trans-synaptic signaling by endocannabinoid;GO:0046340//diacylglycerol catabolic process;GO:0007216//G-protein coupled glutamate receptor signaling pathway;GO:0019369//arachidonic acid metabolic process;GO:0071926//endocannabinoid signaling pathway;GO:0007405//neuroblast proliferation;GO:0…	GO:0016787//hydrolase activity;GO:0046872//metal ion binding	GO:0043196//varicosity;GO:0016021//integral component of membrane;GO:0045211//postsynaptic membrane
sp|Q8CFW1|ANO2_MOUSE	GO:0006821//chloride transport	GO:0005229//intracellular calcium activated chloride channel activity;GO:0046983//protein dimerization activity;GO:0046982//protein heterodimerization activity;GO:0042803//protein homodimerization activity	GO:0097730//non-motile cilium;GO:0016021//integral component of membrane;GO:0005654//nucleoplasm;GO:0034707//chloride channel complex;GO:0005886//plasma membrane
sp|Q80UN1|KCTD9_MOUSE	GO:0051260//protein homooligomerization;GO:0016567//protein ubiquitination;GO:0035556//intracellular signal transduction	GO:0097602//cullin family protein binding;GO:0042802//identical protein binding;GO:0043621//protein self-association	GO:0005622//intracellular
sp|Q923J1|TRPM7_MOUSE	GO:0070266//necroptotic process;GO:0031032//actomyosin structure organization;GO:0016340//calcium-dependent cell-matrix adhesion;GO:0006468//protein phosphorylation;GO:0006816//calcium ion transport;GO:0046777//protein autophosphorylation;GO:0051262//protein tetramerization;GO:0010961//cellular magnesium ion homeostasis	GO:0005262//calcium channel activity;GO:0016301//kinase activity;GO:0017022//myosin binding;GO:0003779//actin binding;GO:0004674//protein serine/threonine kinase activity;GO:0046872//metal ion binding;GO:0005524//ATP binding	GO:0001726//ruffle;GO:0016021//integral component of membrane;GO:0005886//plasma membrane
sp|Q6PDZ2|TAF1C_MOUSE	GO:0000183//chromatin silencing at rDNA;GO:0006355//regulation of transcription, DNA-templated;GO:0006360//transcription from RNA polymerase I promoter;GO:0006361//transcription initiation from RNA polymerase I promoter	GO:0001164//RNA polymerase I CORE element sequence-specific DNA binding	GO:0005654//nucleoplasm;GO:0000120//RNA polymerase I transcription factor complex;GO:0005730//nucleolus;GO:0001650//fibrillar center
sp|Q8BKF1|RPOM_MOUSE	GO:0006351//transcription, DNA-templated;GO:0006390//transcription from mitochondrial promoter	GO:0003677//DNA binding;GO:0003899//DNA-directed 5'-3' RNA polymerase activity;GO:0003723//RNA binding	GO:0034245//mitochondrial DNA-directed RNA polymerase complex;GO:0042645//mitochondrial nucleoid;GO:0005739//mitochondrion
sp|Q9CZE3|RAB32_MOUSE	GO:0032438//melanosome organization;GO:0090382//phagosome maturation;GO:0007005//mitochondrion organization;GO:0035646//endosome to melanosome transport;GO:0019882//antigen processing and presentation;GO:0072657//protein localization to membrane;GO:0016192//vesicle-mediated transport;GO:1903232//melanosome assembly	GO:0036461//BLOC-2 complex binding;GO:0030742//GTP-dependent protein binding;GO:0005525//GTP binding;GO:0003924//GTPase activity;GO:0035651//AP-3 adaptor complex binding;GO:0035650//AP-1 adaptor complex binding	GO:0005783//endoplasmic reticulum;GO:0031982//vesicle;GO:0016020//membrane;GO:0005739//mitochondrion;GO:0033162//melanosome membrane;GO:0045335//phagocytic vesicle;GO:0042470//melanosome;GO:0030670//phagocytic vesicle membrane;GO:0044233//ER-mitochondrion membrane contact site;GO:0005802//trans-Golgi network;GO:0005741//mitochondrial outer membrane;GO:0005769//early endosome
sp|Q8BVE8|NSD2_MOUSE	GO:0070201//regulation of establishment of protein localization;GO:0003289//atrial septum primum morphogenesis;GO:0000122//negative regulation of transcription from RNA polymerase II promoter;GO:0003149//membranous septum morphogenesis;GO:0003290//atrial septum secundum morphogenesis;GO:0060348//bone development;GO:0006355//regulation of transcription, DNA-templated;GO:0034770//histone H4-K20 met…	GO:0018024//histone-lysine N-methyltransferase activity;GO:0046872//metal ion binding;GO:0043565//sequence-specific DNA binding;GO:0003682//chromatin binding	GO:0005634//nucleus;GO:0005694//chromosome
sp|Q8BQP8|RFIP4_MOUSE	GO:0000910//cytokinesis;GO:1903452//positive regulation of G1 to G0 transition;GO:0006810//transport;GO:0003407//neural retina development;GO:0016032//viral process	GO:0030306//ADP-ribosylation factor binding;GO:0017137//Rab GTPase binding;GO:0005509//calcium ion binding;GO:0042803//protein homodimerization activity	GO:0005819//spindle;GO:0055038//recycling endosome membrane;GO:0005615//extracellular space;GO:0030496//midbody;GO:0032154//cleavage furrow;GO:0005815//microtubule organizing center;GO:0030139//endocytic vesicle;GO:0043231//intracellular membrane-bounded organelle;GO:0048471//perinuclear region of cytoplasm;GO:0005768//endosome
sp|Q9D9V3|ECHD1_MOUSE	GO:0006635//fatty acid beta-oxidation;GO:0008152//metabolic process	GO:0004492//methylmalonyl-CoA decarboxylase activity;GO:0016831//carboxy-lyase activity;GO:0004300//enoyl-CoA hydratase activity	GO:0070062//extracellular exosome;GO:0005829//cytosol;GO:0005739//mitochondrion
sp|Q9DBT9|M2GD_MOUSE	GO:0006579//amino-acid betaine catabolic process;GO:0042426//choline catabolic process	GO:0047865//dimethylglycine dehydrogenase activity;GO:0003723//RNA binding;GO:0016491//oxidoreductase activity	GO:0005739//mitochondrion;GO:0005759//mitochondrial matrix
sp|P17156|HSP72_MOUSE	GO:0090084//negative regulation of inclusion body assembly;GO:0007275//multicellular organism development;GO:0007140//male meiotic nuclear division;GO:0007141//male meiosis I;GO:0032781//positive regulation of ATPase activity;GO:0007283//spermatogenesis;GO:0042026//protein refolding;GO:1901896//positive regulation of calcium-transporting ATPase activity;GO:0007286//spermatid development;GO:000940…	GO:0019899//enzyme binding;GO:0051082//unfolded protein binding;GO:0097718//disordered domain specific binding;GO:0005524//ATP binding;GO:0051861//glycolipid binding	GO:0000795//synaptonemal complex;GO:0072687//meiotic spindle;GO:0036128//CatSper complex;GO:0070062//extracellular exosome;GO:0043209//myelin sheath;GO:0005634//nucleus;GO:0016020//membrane;GO:0005739//mitochondrion;GO:0005654//nucleoplasm;GO:0009986//cell surface;GO:0001673//male germ cell nucleus;GO:0005829//cytosol;GO:0072562//blood microparticle
sp|Q9D2G9|HIPL2_MOUSE		GO:0003824//catalytic activity	GO:0005576//extracellular region
sp|Q497V5|SRBD1_MOUSE	GO:0006139//nucleobase-containing compound metabolic process	GO:0003676//nucleic acid binding
sp|Q99M74|KRT82_MOUSE		GO:0005198//structural molecule activity	GO:0045095//keratin filament
sp|Q9QXG4|ACSA_MOUSE	GO:0006085//acetyl-CoA biosynthetic process;GO:0019413//acetate biosynthetic process;GO:0019542//propionate biosynthetic process;GO:0019427//acetyl-CoA biosynthetic process from acetate;GO:0008610//lipid biosynthetic process	GO:0016208//AMP binding;GO:0003987//acetate-CoA ligase activity;GO:0005524//ATP binding	GO:0005737//cytoplasm;GO:0043231//intracellular membrane-bounded organelle;GO:0005829//cytosol;GO:0005654//nucleoplasm;GO:0016021//integral component of membrane
sp|O35134|RPA1_MOUSE	GO:0000183//chromatin silencing at rDNA;GO:0006361//transcription initiation from RNA polymerase I promoter;GO:0009303//rRNA transcription;GO:1904750//negative regulation of protein localization to nucleolus;GO:0006351//transcription, DNA-templated	GO:0001054//RNA polymerase I activity;GO:0003677//DNA binding;GO:0003899//DNA-directed 5'-3' RNA polymerase activity;GO:0003682//chromatin binding;GO:0008270//zinc ion binding	GO:0005736//DNA-directed RNA polymerase I complex;GO:0005634//nucleus;GO:0005654//nucleoplasm
sp|Q8BHB0|NOD1_MOUSE	GO:0071225//cellular response to muramyl dipeptide;GO:0002606//positive regulation of dendritic cell antigen processing and presentation;GO:1901224//positive regulation of NIK/NF-kappaB signaling;GO:0051000//positive regulation of nitric-oxide synthase activity;GO:0042742//defense response to bacterium;GO:0010942//positive regulation of cell death;GO:0035556//intracellular signal transduction;GO:…	GO:0050700//CARD domain binding;GO:0042802//identical protein binding;GO:0042803//protein homodimerization activity;GO:0005524//ATP binding	GO:0005737//cytoplasm;GO:0016324//apical plasma membrane;GO:0016323//basolateral plasma membrane
sp|Q3UH06|RREB1_MOUSE	GO:0010634//positive regulation of epithelial cell migration;GO:2000394//positive regulation of lamellipodium morphogenesis;GO:0000122//negative regulation of transcription from RNA polymerase II promoter;GO:0033601//positive regulation of mammary gland epithelial cell proliferation;GO:1900026//positive regulation of substrate adhesion-dependent cell spreading;GO:0045892//negative regulation of t…	GO:0046872//metal ion binding;GO:0003700//DNA binding transcription factor activity;GO:0043565//sequence-specific DNA binding;GO:0001228//transcriptional activator activity, RNA polymerase II transcription regulatory region sequence-specific DNA binding;GO:0044212//transcription regulatory region DNA binding;GO:0000977//RNA polymerase II regulatory region sequence-specific DNA binding;GO:0000979/…	GO:0016607//nuclear speck;GO:0070062//extracellular exosome;GO:0005634//nucleus;GO:0001650//fibrillar center
sp|Q9QZ26|KCNE5_MOUSE	GO:0086005//ventricular cardiac muscle cell action potential;GO:0071435//potassium ion export;GO:0071805//potassium ion transmembrane transport;GO:0060372//regulation of atrial cardiac muscle cell membrane repolarization;GO:0008016//regulation of heart contraction;GO:0060307//regulation of ventricular cardiac muscle cell membrane repolarization;GO:0060306//regulation of membrane repolarization;GO…	GO:0086008//voltage-gated potassium channel activity involved in cardiac muscle cell action potential repolarization;GO:0015459//potassium channel regulator activity;GO:0044325//ion channel binding	GO:0008076//voltage-gated potassium channel complex;GO:0005886//plasma membrane;GO:0016021//integral component of membrane
sp|Q8C3Y4|KNTC1_MOUSE	GO:0007093//mitotic cell cycle checkpoint;GO:0051301//cell division		GO:0015629//actin cytoskeleton;GO:0005634//nucleus;GO:0005828//kinetochore microtubule;GO:0000922//spindle pole;GO:1990423//RZZ complex;GO:0005886//plasma membrane;GO:0005829//cytosol;GO:0000777//condensed chromosome kinetochore
sp|Q9D8W5|PSD12_MOUSE	GO:0043161//proteasome-mediated ubiquitin-dependent protein catabolic process		GO:0005737//cytoplasm;GO:0005838//proteasome regulatory particle;GO:0070062//extracellular exosome;GO:0022624//proteasome accessory complex;GO:0016020//membrane;GO:0031595//nuclear proteasome complex;GO:0000502//proteasome complex;GO:0008541//proteasome regulatory particle, lid subcomplex
sp|Q8C6S9|CFA54_MOUSE	GO:0060271//cilium assembly;GO:0030154//cell differentiation;GO:0060294//cilium movement involved in cell motility;GO:0007283//spermatogenesis		GO:0005737//cytoplasm;GO:0005930//axoneme
sp|P24815|3BHS1_MOUSE	GO:0030325//adrenal gland development;GO:0033327//Leydig cell differentiation;GO:0033591//response to L-ascorbic acid;GO:0008585//female gonad development;GO:0008584//male gonad development;GO:0021766//hippocampus development;GO:0032869//cellular response to insulin stimulus;GO:0071236//cellular response to antibiotic;GO:0018958//phenol-containing compound metabolic process;GO:0060135//maternal p…	GO:0102294//cholesterol dehydrogenase activity;GO:0051287//NAD binding;GO:0035410//dihydrotestosterone 17-beta-dehydrogenase activity;GO:0003854//3-beta-hydroxy-delta5-steroid dehydrogenase activity;GO:0030283//testosterone dehydrogenase [NAD(P)] activity;GO:0005496//steroid binding;GO:0016853//isomerase activity;GO:0004769//steroid delta-isomerase activity	GO:0016021//integral component of membrane;GO:0005739//mitochondrion;GO:0005758//mitochondrial intermembrane space;GO:0031966//mitochondrial membrane;GO:0030061//mitochondrial crista;GO:0005789//endoplasmic reticulum membrane;GO:0043231//intracellular membrane-bounded organelle;GO:0005743//mitochondrial inner membrane
sp|O08674|RBPJL_MOUSE	GO:0045944//positive regulation of transcription from RNA polymerase II promoter;GO:0045893//positive regulation of transcription, DNA-templated	GO:0001228//transcriptional activator activity, RNA polymerase II transcription regulatory region sequence-specific DNA binding;GO:0000977//RNA polymerase II regulatory region sequence-specific DNA binding;GO:0003677//DNA binding;GO:0000978//RNA polymerase II proximal promoter sequence-specific DNA binding;GO:0003682//chromatin binding;GO:0000982//transcription factor activity, RNA polymerase II …	GO:0005634//nucleus;GO:0005667//transcription factor complex
sp|Q9DD18|DTD1_MOUSE	GO:0006399//tRNA metabolic process;GO:0006260//DNA replication	GO:0000049//tRNA binding;GO:0051500//D-tyrosyl-tRNA(Tyr) deacylase activity;GO:0002161//aminoacyl-tRNA editing activity;GO:0003677//DNA binding;GO:0046872//metal ion binding	GO:0005737//cytoplasm;GO:0005730//nucleolus;GO:0005829//cytosol
sp|Q3UY96|CFA74_MOUSE	GO:0035082//axoneme assembly		GO:0005737//cytoplasm;GO:0005930//axoneme
sp|P02535|K1C10_MOUSE		GO:0005198//structural molecule activity	GO:0005882//intermediate filament
sp|Q6PIX5|RHDF1_MOUSE	GO:0016477//cell migration;GO:0050708//regulation of protein secretion;GO:0050709//negative regulation of protein secretion;GO:0008283//cell proliferation;GO:0061136//regulation of proteasomal protein catabolic process;GO:0042058//regulation of epidermal growth factor receptor signaling pathway;GO:0015031//protein transport;GO:0006508//proteolysis	GO:0004252//serine-type endopeptidase activity;GO:0019838//growth factor binding	GO:0016021//integral component of membrane;GO:0005789//endoplasmic reticulum membrane;GO:0000139//Golgi membrane
sp|Q8BUZ3|TIGD4_MOUSE		GO:0003677//DNA binding	GO:0005634//nucleus
sp|Q8BIP0|SYDM_MOUSE	GO:0070145//mitochondrial asparaginyl-tRNA aminoacylation;GO:0043039//tRNA aminoacylation	GO:0004815//aspartate-tRNA ligase activity;GO:0003676//nucleic acid binding;GO:0050560//aspartate-tRNA(Asn) ligase activity;GO:0005524//ATP binding;GO:0042803//protein homodimerization activity	GO:0005634//nucleus;GO:0005739//mitochondrion;GO:0005759//mitochondrial matrix
sp|Q7TQ32|RGMC_MOUSE	GO:0006879//cellular iron ion homeostasis;GO:0000122//negative regulation of transcription from RNA polymerase II promoter;GO:0016540//protein autoprocessing;GO:0071773//cellular response to BMP stimulus;GO:0030509//BMP signaling pathway;GO:0055072//iron ion homeostasis;GO:0045944//positive regulation of transcription from RNA polymerase II promoter;GO:0032924//activin receptor signaling pathway;…	GO:0098821//BMP receptor activity;GO:1990459//transferrin receptor binding;GO:0036122//BMP binding;GO:0005102//receptor binding;GO:0015026//coreceptor activity	GO:0005615//extracellular space;GO:0009986//cell surface;GO:0070724//BMP receptor complex;GO:0098797//plasma membrane protein complex;GO:1990712//HFE-transferrin receptor complex;GO:0005886//plasma membrane;GO:0031225//anchored component of membrane
sp|Q52KG5|KI26A_MOUSE	GO:0001560//regulation of cell growth by extracellular stimulus;GO:0009968//negative regulation of signal transduction;GO:0048484//enteric nervous system development	GO:0008017//microtubule binding;GO:0003777//microtubule motor activity;GO:0005524//ATP binding	GO:0005737//cytoplasm;GO:0005871//kinesin complex;GO:0005874//microtubule
sp|Q9DBL2|GDAP2_MOUSE	GO:0032526//response to retinoic acid		GO:0005765//lysosomal membrane
sp|Q8BGV0|SYNM_MOUSE	GO:0006421//asparaginyl-tRNA aminoacylation	GO:0004816//asparagine-tRNA ligase activity;GO:0003676//nucleic acid binding;GO:0005524//ATP binding	GO:0005737//cytoplasm;GO:0005829//cytosol;GO:0005739//mitochondrion;GO:0005654//nucleoplasm;GO:0005759//mitochondrial matrix
sp|Q9JJC8|NIPA2_MOUSE	GO:0015693//magnesium ion transport	GO:0015095//magnesium ion transmembrane transporter activity	GO:0016021//integral component of membrane;GO:0016020//membrane;GO:0005886//plasma membrane;GO:0005769//early endosome
sp|Q61493|REV3L_MOUSE	GO:0042276//error-prone translesion synthesis;GO:0006281//DNA repair;GO:0006260//DNA replication	GO:0008408//3'-5' exonuclease activity;GO:0000166//nucleotide binding;GO:0003887//DNA-directed DNA polymerase activity;GO:0003677//DNA binding;GO:0046872//metal ion binding;GO:0051539//4 iron, 4 sulfur cluster binding	GO:0005730//nucleolus;GO:0005634//nucleus;GO:0016035//zeta DNA polymerase complex
sp|Q8VDH1|FBX21_MOUSE		GO:0004842//ubiquitin-protein transferase activity;GO:0003677//DNA binding
sp|Q91ZT9|ASB8_MOUSE	GO:0016567//protein ubiquitination;GO:0035556//intracellular signal transduction		GO:0005737//cytoplasm;GO:0005622//intracellular
sp|Q80VA5|S3TC2_MOUSE	GO:0033157//regulation of intracellular protein transport;GO:0032287//peripheral nervous system myelin maintenance;GO:0022011//myelination in peripheral nervous system;GO:1901184//regulation of ERBB signaling pathway		GO:0031410//cytoplasmic vesicle;GO:0055037//recycling endosome;GO:0005886//plasma membrane
sp|Q8BFQ4|WDR82_MOUSE	GO:0080182//histone H3-K4 trimethylation;GO:0051568//histone H3-K4 methylation	GO:0003682//chromatin binding;GO:0042800//histone methyltransferase activity (H3-K4 specific)	GO:0005730//nucleolus;GO:0072357//PTW/PP1 phosphatase complex;GO:0016021//integral component of membrane;GO:0035097//histone methyltransferase complex;GO:0048188//Set1C/COMPASS complex;GO:0000785//chromatin;GO:0000784//nuclear chromosome, telomeric region;GO:0005634//nucleus
sp|Q8BZB2|COAC_MOUSE	GO:0015937//coenzyme A biosynthetic process	GO:0004633//phosphopantothenoylcysteine decarboxylase activity;GO:0042802//identical protein binding
sp|P62737|ACTA_MOUSE	GO:0030240//skeletal muscle thin filament assembly;GO:2000491//positive regulation of hepatic stellate cell activation;GO:0061041//regulation of wound healing;GO:0010628//positive regulation of gene expression;GO:0008217//regulation of blood pressure;GO:0072144//glomerular mesangial cell development;GO:0009615//response to virus;GO:0048741//skeletal muscle fiber development;GO:0014829//vascular s…	GO:0005200//structural constituent of cytoskeleton;GO:0005524//ATP binding;GO:0019901//protein kinase binding	GO:0015629//actin cytoskeleton;GO:0030175//filopodium;GO:0005737//cytoplasm;GO:0001725//stress fiber;GO:0032982//myosin filament;GO:0005615//extracellular space;GO:0030485//smooth muscle contractile fiber;GO:0005856//cytoskeleton;GO:0030027//lamellipodium;GO:0044297//cell body;GO:0005884//actin filament;GO:0005865//striated muscle thin filament;GO:0070062//extracellular exosome;GO:0043234//protei…
sp|P17183|ENOG_MOUSE	GO:0006096//glycolytic process	GO:0000287//magnesium ion binding;GO:0004634//phosphopyruvate hydratase activity	GO:0000015//phosphopyruvate hydratase complex;GO:0005737//cytoplasm;GO:0016020//membrane;GO:0005615//extracellular space;GO:0043209//myelin sheath;GO:0070062//extracellular exosome;GO:0005622//intracellular;GO:0001917//photoreceptor inner segment;GO:0005886//plasma membrane;GO:0043025//neuronal cell body;GO:0043204//perikaryon
sp|Q9CQX3|BPIA5_MOUSE		GO:0008289//lipid binding	GO:0005576//extracellular region
sp|Q6KAR6|EXOC3_MOUSE	GO:0051601//exocyst localization;GO:0006887//exocytosis;GO:0061024//membrane organization;GO:0015031//protein transport	GO:0000149//SNARE binding;GO:0045296//cadherin binding	GO:0005794//Golgi apparatus;GO:0030667//secretory granule membrane;GO:0000145//exocyst;GO:0030496//midbody;GO:0030426//growth cone;GO:0048471//perinuclear region of cytoplasm
sp|Q9QZ82|CP11A_MOUSE	GO:0033595//response to genistein;GO:0071222//cellular response to lipopolysaccharide;GO:0033327//Leydig cell differentiation;GO:0033591//response to L-ascorbic acid;GO:0007617//mating behavior;GO:0071276//cellular response to cadmium ion;GO:0008584//male gonad development;GO:0021766//hippocampus development;GO:0060014//granulosa cell differentiation;GO:0046677//response to antibiotic;GO:0051412/…	GO:0005506//iron ion binding;GO:0008386//cholesterol monooxygenase (side-chain-cleaving) activity;GO:0020037//heme binding;GO:0015485//cholesterol binding	GO:0005739//mitochondrion;GO:0031966//mitochondrial membrane;GO:0030061//mitochondrial crista;GO:0043204//perikaryon;GO:0005743//mitochondrial inner membrane
sp|Q9R0L6|PCM1_MOUSE	GO:0001764//neuron migration;GO:0050768//negative regulation of neurogenesis;GO:0034454//microtubule anchoring at centrosome;GO:0071539//protein localization to centrosome;GO:0034453//microtubule anchoring;GO:0060271//cilium assembly;GO:0035176//social behavior;GO:0090316//positive regulation of intracellular protein transport;GO:0031122//cytoplasmic microtubule organization;GO:0022027//interkine…		GO:0000242//pericentriolar material;GO:0005737//cytoplasm;GO:0036064//ciliary basal body;GO:0045177//apical part of cell;GO:0005813//centrosome;GO:0016020//membrane;GO:0005814//centriole;GO:0034451//centriolar satellite;GO:0031965//nuclear membrane;GO:0043234//protein complex;GO:0035869//ciliary transition zone;GO:0005829//cytosol
sp|Q5NCC9|TRI58_MOUSE	GO:1902838//regulation of nuclear migration along microtubule;GO:0051865//protein autoubiquitination;GO:0042787//protein ubiquitination involved in ubiquitin-dependent protein catabolic process;GO:0061931//positive regulation of erythrocyte enucleation;GO:0000209//protein polyubiquitination	GO:0061630//ubiquitin protein ligase activity;GO:0045504//dynein heavy chain binding;GO:0045505//dynein intermediate chain binding;GO:0008270//zinc ion binding;GO:0016874//ligase activity	GO:0005622//intracellular
sp|Q9ES63|UBP29_MOUSE	GO:0006511//ubiquitin-dependent protein catabolic process;GO:0016579//protein deubiquitination	GO:0036459//thiol-dependent ubiquitinyl hydrolase activity
sp|Q8BX70|VP13C_MOUSE	GO:1905090//negative regulation of parkin-mediated stimulation of mitophagy in response to mitochondrial depolarization;GO:0007005//mitochondrion organization		GO:0005829//cytosol;GO:0005741//mitochondrial outer membrane;GO:0070062//extracellular exosome
sp|Q91YR1|TWF1_MOUSE	GO:0010613//positive regulation of cardiac muscle hypertrophy;GO:0043538//regulation of actin phosphorylation;GO:0030837//negative regulation of actin filament polymerization;GO:0051016//barbed-end actin filament capping;GO:0042989//sequestering of actin monomers	GO:0005546//phosphatidylinositol-4,5-bisphosphate binding;GO:0045296//cadherin binding;GO:0003785//actin monomer binding;GO:0032403//protein complex binding;GO:0005524//ATP binding;GO:0004713//protein tyrosine kinase activity	GO:0015629//actin cytoskeleton;GO:0030175//filopodium;GO:0005829//cytosol;GO:0030016//myofibril;GO:0005911//cell-cell junction;GO:0048471//perinuclear region of cytoplasm;GO:0005925//focal adhesion;GO:0032587//ruffle membrane
sp|Q3UV17|K22O_MOUSE	GO:0043473//pigmentation;GO:0008544//epidermis development;GO:0048733//sebaceous gland development	GO:0005198//structural molecule activity	GO:0070062//extracellular exosome;GO:0005634//nucleus;GO:0045095//keratin filament
sp|Q8CJ19|MICA3_MOUSE	GO:0007010//cytoskeleton organization;GO:0055114//oxidation-reduction process;GO:0006887//exocytosis;GO:0051301//cell division;GO:0030042//actin filament depolymerization;GO:0007049//cell cycle	GO:0016709//oxidoreductase activity, acting on paired donors, with incorporation or reduction of molecular oxygen, NAD(P)H as one donor, and incorporation of one atom of oxygen;GO:0017137//Rab GTPase binding;GO:0071949//FAD binding;GO:0003779//actin binding;GO:0046872//metal ion binding	GO:0005654//nucleoplasm;GO:0042995//cell projection;GO:0005819//spindle;GO:0005634//nucleus;GO:0030496//midbody;GO:0005938//cell cortex;GO:0005886//plasma membrane;GO:0005829//cytosol
sp|E9PZQ0|RYR1_MOUSE	GO:0051289//protein homotetramerization;GO:0043931//ossification involved in bone maturation;GO:0001666//response to hypoxia;GO:0003151//outflow tract morphogenesis;GO:0043588//skin development;GO:0051209//release of sequestered calcium ion into cytosol;GO:0048741//skeletal muscle fiber development;GO:0006936//muscle contraction;GO:0006937//regulation of muscle contraction;GO:0014808//release of …	GO:0005262//calcium channel activity;GO:0019899//enzyme binding;GO:0005219//ryanodine-sensitive calcium-release channel activity;GO:0005509//calcium ion binding;GO:0002020//protease binding;GO:0005524//ATP binding;GO:0048763//calcium-induced calcium release activity;GO:0005245//voltage-gated calcium channel activity;GO:0005516//calmodulin binding	GO:0031301//integral component of organelle membrane;GO:0070062//extracellular exosome;GO:0016021//integral component of membrane;GO:0016020//membrane;GO:0031674//I band;GO:0033017//sarcoplasmic reticulum membrane;GO:1990425//ryanodine receptor complex;GO:0005737//cytoplasm;GO:0005790//smooth endoplasmic reticulum;GO:0030315//T-tubule;GO:0030314//junctional membrane complex;GO:0005938//cell corte…
sp|P35546|RET_MOUSE	GO:0030155//regulation of cell adhesion;GO:0001657//ureteric bud development;GO:0033619//membrane protein proteolysis;GO:0060384//innervation;GO:0048484//enteric nervous system development;GO:0010628//positive regulation of gene expression;GO:0060041//retina development in camera-type eye;GO:0007169//transmembrane receptor protein tyrosine kinase signaling pathway;GO:0009653//anatomical structure…	GO:0004714//transmembrane receptor protein tyrosine kinase activity;GO:0005509//calcium ion binding;GO:0005524//ATP binding	GO:0030425//dendrite;GO:0030424//axon;GO:0010008//endosome membrane;GO:0043025//neuronal cell body;GO:0005887//integral component of plasma membrane;GO:0005886//plasma membrane;GO:0043235//receptor complex;GO:0043231//intracellular membrane-bounded organelle;GO:0005829//cytosol;GO:0045121//membrane raft;GO:0098797//plasma membrane protein complex;GO:0005769//early endosome
sp|P05213|TBA1B_MOUSE	GO:0018410//C-terminal protein amino acid modification;GO:0007017//microtubule-based process;GO:0071353//cellular response to interleukin-4;GO:0000226//microtubule cytoskeleton organization;GO:0051301//cell division;GO:0030705//cytoskeleton-dependent intracellular transport;GO:0043687//post-translational protein modification	GO:0031625//ubiquitin protein ligase binding;GO:0005200//structural constituent of cytoskeleton;GO:0003924//GTPase activity;GO:0005198//structural molecule activity;GO:0003725//double-stranded RNA binding;GO:0005525//GTP binding	GO:0005737//cytoplasm;GO:0070062//extracellular exosome;GO:0043209//myelin sheath;GO:0005829//cytosol;GO:0045121//membrane raft;GO:0005881//cytoplasmic microtubule;GO:0005874//microtubule;GO:0015630//microtubule cytoskeleton
sp|Q9ES64|USH1C_MOUSE	GO:0000086//G2/M transition of mitotic cell cycle;GO:1904970//brush border assembly;GO:0050885//neuromuscular process controlling balance;GO:0007605//sensory perception of sound;GO:0050957//equilibrioception;GO:0051017//actin filament bundle assembly;GO:0050953//sensory perception of light stimulus;GO:0060122//inner ear receptor cell stereocilium organization;GO:0043623//cellular protein complex …	GO:0032029//myosin tail binding;GO:0030507//spectrin binding;GO:0051015//actin filament binding	GO:0032420//stereocilium;GO:0005902//microvillus;GO:0005903//brush border;GO:0045202//synapse;GO:0005737//cytoplasm;GO:0045177//apical part of cell;GO:0005856//cytoskeleton;GO:0005886//plasma membrane;GO:0001750//photoreceptor outer segment;GO:0005829//cytosol;GO:0001917//photoreceptor inner segment
sp|Q8VDD5|MYH9_MOUSE	GO:0030224//monocyte differentiation;GO:0031032//actomyosin structure organization;GO:0030220//platelet formation;GO:0007520//myoblast fusion;GO:0001768//establishment of T cell polarity;GO:0001525//angiogenesis;GO:0000904//cell morphogenesis involved in differentiation;GO:0031532//actin cytoskeleton reorganization;GO:0098609//cell-cell adhesion;GO:0006509//membrane protein ectodomain proteolysis…	GO:0016887//ATPase activity;GO:0019904//protein domain specific binding;GO:0000146//microfilament motor activity;GO:0003779//actin binding;GO:0051015//actin filament binding;GO:0003774//motor activity;GO:0005524//ATP binding;GO:0003723//RNA binding;GO:0030898//actin-dependent ATPase activity;GO:0043531//ADP binding;GO:0043495//protein membrane anchor;GO:0045296//cadherin binding;GO:0005516//calmo…	GO:0097513//myosin II filament;GO:0015629//actin cytoskeleton;GO:0031012//extracellular matrix;GO:0005903//brush border;GO:0008180//COP9 signalosome;GO:0005737//cytoplasm;GO:0001725//stress fiber;GO:0001726//ruffle;GO:0005634//nucleus;GO:0016020//membrane;GO:0032154//cleavage furrow;GO:0016459//myosin complex;GO:0016460//myosin II complex;GO:0042641//actomyosin;GO:0031252//cell leading edge;GO:00…
sp|Q9Z2M7|PMM2_MOUSE	GO:0009298//GDP-mannose biosynthetic process;GO:0006487//protein N-linked glycosylation;GO:0045047//protein targeting to ER;GO:0006013//mannose metabolic process	GO:0004615//phosphomannomutase activity	GO:0005737//cytoplasm;GO:0070062//extracellular exosome;GO:0005634//nucleus;GO:0043025//neuronal cell body;GO:0005829//cytosol
sp|P28741|KIF3A_MOUSE	GO:0021904//dorsal/ventral neural tube patterning;GO:0061024//membrane organization;GO:0048260//positive regulation of receptor-mediated endocytosis;GO:0008544//epidermis development;GO:0001701//in utero embryonic development;GO:0060271//cilium assembly;GO:0007368//determination of left/right symmetry;GO:0001822//kidney development;GO:0001947//heart looping;GO:0044458//motile cilium assembly;GO:0…	GO:0019894//kinesin binding;GO:0016887//ATPase activity;GO:0030507//spectrin binding;GO:0032403//protein complex binding;GO:0003777//microtubule motor activity;GO:0008017//microtubule binding;GO:0017137//Rab GTPase binding;GO:0005524//ATP binding	GO:0030990//intraciliary transport particle;GO:0016939//kinesin II complex;GO:0005929//cilium;GO:0005871//kinesin complex;GO:0005874//microtubule;GO:0031514//motile cilium;GO:0005813//centrosome;GO:1904115//axon cytoplasm;GO:0005814//centriole;GO:0097470//ribbon synapse;GO:0043005//neuron projection;GO:0043025//neuronal cell body;GO:0032391//photoreceptor connecting cilium;GO:0015630//microtubule…
sp|P23116|EIF3A_MOUSE	GO:0070373//negative regulation of ERK1 and ERK2 cascade;GO:0002188//translation reinitiation;GO:0075522//IRES-dependent viral translational initiation;GO:0075525//viral translational termination-reinitiation;GO:0001732//formation of cytoplasmic translation initiation complex	GO:0030971//receptor tyrosine kinase binding;GO:0003723//RNA binding;GO:0003729//mRNA binding;GO:0003743//translation initiation factor activity	GO:0071541//eukaryotic translation initiation factor 3 complex, eIF3m;GO:0043614//multi-eIF complex;GO:0071540//eukaryotic translation initiation factor 3 complex, eIF3e;GO:0005852//eukaryotic translation initiation factor 3 complex;GO:0005730//nucleolus;GO:0005634//nucleus;GO:0016020//membrane;GO:0005815//microtubule organizing center;GO:0005874//microtubule;GO:0005829//cytosol
sp|A2AKX3|SETX_MOUSE	GO:0008543//fibroblast growth factor receptor signaling pathway;GO:2000806//positive regulation of termination of RNA polymerase II transcription, poly(A)-coupled;GO:0006302//double-strand break repair;GO:0000165//MAPK cascade;GO:0044344//cellular response to fibroblast growth factor stimulus;GO:0043066//negative regulation of apoptotic process;GO:0006369//termination of RNA polymerase II transcr…	GO:0005524//ATP binding;GO:0001147//transcription termination site sequence-specific DNA binding;GO:0004386//helicase activity;GO:0042802//identical protein binding	GO:0030426//growth cone;GO:0030424//axon;GO:0000781//chromosome, telomeric region;GO:0000228//nuclear chromosome;GO:0005737//cytoplasm;GO:0016604//nuclear body;GO:0045171//intercellular bridge;GO:0005730//nucleolus;GO:0005634//nucleus;GO:0005654//nucleoplasm
sp|Q8VCC8|RPGF3_MOUSE	GO:2000249//regulation of actin cytoskeleton reorganization;GO:0033138//positive regulation of peptidyl-serine phosphorylation;GO:0001525//angiogenesis;GO:0061028//establishment of endothelial barrier;GO:0043547//positive regulation of GTPase activity;GO:0051496//positive regulation of stress fiber assembly;GO:0045766//positive regulation of angiogenesis;GO:0034242//negative regulation of syncyti…	GO:0005085//guanyl-nucleotide exchange factor activity;GO:0017034//Rap guanyl-nucleotide exchange factor activity;GO:0030552//cAMP binding;GO:0019904//protein domain specific binding	GO:0030175//filopodium;GO:0005902//microvillus;GO:0030864//cortical actin cytoskeleton;GO:0030027//lamellipodium;GO:0005886//plasma membrane;GO:0070062//extracellular exosome;GO:0005622//intracellular
sp|Q9WV89|STXB4_MOUSE	GO:0015758//glucose transport;GO:0008286//insulin receptor signaling pathway;GO:0061178//regulation of insulin secretion involved in cellular response to glucose stimulus;GO:0006605//protein targeting;GO:0006974//cellular response to DNA damage stimulus;GO:1902808//positive regulation of cell cycle G1/S phase transition;GO:0050821//protein stabilization;GO:0010838//positive regulation of keratino…	GO:0019905//syntaxin binding	GO:0005737//cytoplasm;GO:0070062//extracellular exosome;GO:0005622//intracellular
sp|Q9Z1Q9|SYVC_MOUSE	GO:0006438//valyl-tRNA aminoacylation	GO:0002161//aminoacyl-tRNA editing activity;GO:0004832//valine-tRNA ligase activity;GO:0005524//ATP binding	GO:0005737//cytoplasm;GO:0005739//mitochondrion
sp|Q5RJH2|MCTP2_MOUSE	GO:0007275//multicellular organism development	GO:0005509//calcium ion binding	GO:0016021//integral component of membrane;GO:0005783//endoplasmic reticulum;GO:0005829//cytosol;GO:0016020//membrane;GO:0005654//nucleoplasm
sp|Q5U4C9|DYRK2_MOUSE	GO:0006468//protein phosphorylation;GO:0007224//smoothened signaling pathway;GO:0051534//negative regulation of NFAT protein import into nucleus;GO:0018108//peptidyl-tyrosine phosphorylation;GO:0045725//positive regulation of glycogen biosynthetic process;GO:0042771//intrinsic apoptotic signaling pathway in response to DNA damage by p53 class mediator	GO:0000287//magnesium ion binding;GO:0030145//manganese ion binding;GO:0004674//protein serine/threonine kinase activity;GO:0004712//protein serine/threonine/tyrosine kinase activity;GO:0004713//protein tyrosine kinase activity;GO:0005524//ATP binding	GO:0005737//cytoplasm;GO:0005634//nucleus;GO:0000151//ubiquitin ligase complex;GO:0005654//nucleoplasm;GO:0030529//intracellular ribonucleoprotein complex;GO:0005829//cytosol
sp|P01942|HBA_MOUSE	GO:0001701//in utero embryonic development;GO:0098869//cellular oxidant detoxification;GO:0048821//erythrocyte development	GO:0005344//oxygen carrier activity;GO:0020037//heme binding;GO:0019825//oxygen binding;GO:0005506//iron ion binding	GO:0005615//extracellular space;GO:0070062//extracellular exosome;GO:0016020//membrane;GO:0072562//blood microparticle;GO:0005833//hemoglobin complex;GO:0031838//haptoglobin-hemoglobin complex;GO:0022627//cytosolic small ribosomal subunit
sp|Q61081|CDC37_MOUSE	GO:0050821//protein stabilization;GO:0006457//protein folding;GO:0098779//positive regulation of mitophagy in response to mitochondrial depolarization;GO:0010608//posttranscriptional regulation of gene expression;GO:0045859//regulation of protein kinase activity;GO:0060334//regulation of interferon-gamma-mediated signaling pathway;GO:0060338//regulation of type I interferon-mediated signaling pat…	GO:0051087//chaperone binding;GO:0019887//protein kinase regulator activity;GO:0051082//unfolded protein binding;GO:0019901//protein kinase binding;GO:0019900//kinase binding;GO:0004713//protein tyrosine kinase activity;GO:0031072//heat shock protein binding;GO:0051879//Hsp90 protein binding	GO:0005737//cytoplasm;GO:0070062//extracellular exosome;GO:0005829//cytosol;GO:1990565//HSP90-CDC37 chaperone complex
sp|P04104|K2C1_MOUSE	GO:0050728//negative regulation of inflammatory response;GO:0018149//peptide cross-linking;GO:0001867//complement activation, lectin pathway;GO:0061436//establishment of skin barrier;GO:0001895//retina homeostasis	GO:0030246//carbohydrate binding;GO:0030280//structural constituent of epidermis	GO:0005615//extracellular space;GO:0070062//extracellular exosome;GO:0005634//nucleus;GO:0016020//membrane;GO:0045095//keratin filament;GO:0072562//blood microparticle;GO:0031012//extracellular matrix;GO:0001533//cornified envelope
sp|Q8K387|UBP45_MOUSE	GO:0006281//DNA repair;GO:0006511//ubiquitin-dependent protein catabolic process;GO:0016579//protein deubiquitination	GO:0008270//zinc ion binding;GO:0004843//thiol-dependent ubiquitin-specific protease activity	GO:0005737//cytoplasm;GO:0005634//nucleus
sp|P27038|AVR2A_MOUSE	GO:0032924//activin receptor signaling pathway;GO:0032927//positive regulation of activin receptor signaling pathway;GO:0007498//mesoderm development;GO:0008584//male gonad development;GO:0030509//BMP signaling pathway;GO:0030501//positive regulation of bone mineralization;GO:0010862//positive regulation of pathway-restricted SMAD protein phosphorylation;GO:0043084//penile erection;GO:0001702//ga…	GO:0019838//growth factor binding;GO:0004675//transmembrane receptor protein serine/threonine kinase activity;GO:0004674//protein serine/threonine kinase activity;GO:0098821//BMP receptor activity;GO:0016362//activin receptor activity, type II;GO:0015026//coreceptor activity;GO:0005524//ATP binding;GO:0030165//PDZ domain binding;GO:0034711//inhibin binding;GO:0043621//protein self-association;GO:…	GO:0016021//integral component of membrane;GO:0005737//cytoplasm;GO:0048179//activin receptor complex;GO:0009986//cell surface;GO:0005887//integral component of plasma membrane;GO:0005886//plasma membrane;GO:0034673//inhibin-betaglycan-ActRII complex;GO:0043235//receptor complex
sp|A2AJB1|CC183_MOUSE	GO:0003341//cilium movement;GO:0036158//outer dynein arm assembly		GO:0005930//axoneme
sp|P47993|XCL1_MOUSE	GO:0071353//cellular response to interleukin-4;GO:0070098//chemokine-mediated signaling pathway;GO:0002839//positive regulation of immune response to tumor cell;GO:2000503//positive regulation of natural killer cell chemotaxis;GO:0006955//immune response;GO:0051281//positive regulation of release of sequestered calcium ion into cytosol;GO:2000412//positive regulation of thymocyte migration;GO:004…	GO:0008009//chemokine activity;GO:0048020//CCR chemokine receptor binding;GO:0042379//chemokine receptor binding;GO:0042803//protein homodimerization activity	GO:0005615//extracellular space;GO:0005623//cell;GO:0005576//extracellular region
sp|E9Q557|DESP_MOUSE	GO:0018149//peptide cross-linking;GO:0003223//ventricular compact myocardium morphogenesis;GO:0086073//bundle of His cell-Purkinje myocyte adhesion involved in cell communication;GO:0034332//adherens junction organization;GO:0098911//regulation of ventricular cardiac muscle cell action potential;GO:0043588//skin development;GO:0030216//keratinocyte differentiation;GO:0098609//cell-cell adhesion;G…	GO:0005080//protein kinase C binding;GO:0005198//structural molecule activity;GO:0050839//cell adhesion molecule binding;GO:0030674//protein binding, bridging;GO:0097110//scaffold protein binding;GO:0003723//RNA binding	GO:0031012//extracellular matrix;GO:0014704//intercalated disc;GO:0030057//desmosome;GO:0030054//cell junction;GO:0005737//cytoplasm;GO:0070062//extracellular exosome;GO:0005634//nucleus;GO:0016020//membrane;GO:0005856//cytoskeleton;GO:0016323//basolateral plasma membrane;GO:0005916//fascia adherens;GO:0005882//intermediate filament;GO:0005911//cell-cell junction;GO:0005886//plasma membrane;GO:00…
sp|O89116|VTI1A_MOUSE	GO:0090161//Golgi ribbon formation;GO:0050882//voluntary musculoskeletal movement;GO:0006888//ER to Golgi vesicle-mediated transport;GO:0006886//intracellular protein transport;GO:0006914//autophagy;GO:0006623//protein targeting to vacuole;GO:0042147//retrograde transport, endosome to Golgi;GO:0016192//vesicle-mediated transport;GO:0006891//intra-Golgi vesicle-mediated transport;GO:0006896//Golgi…	GO:0005484//SNAP receptor activity;GO:0000149//SNARE binding	GO:0043231//intracellular membrane-bounded organelle;GO:0008021//synaptic vesicle;GO:0005789//endoplasmic reticulum membrane;GO:0031201//SNARE complex;GO:0030054//cell junction;GO:0030136//clathrin-coated vesicle;GO:0030665//clathrin-coated vesicle membrane;GO:0044306//neuron projection terminus;GO:0016021//integral component of membrane;GO:0005776//autophagosome;GO:0048471//perinuclear region of…
