# Supplementary material for: Kinesin KIF3A regulates meiotic progression and spindle assembly in oocyte meiosis
Source: Cell Mol Life Sci. 2024 Apr 8;81(1):168. doi: 10.1007/s00018-024-05213-3 (PMC11001723; doi:10.1007/s00018-024-05213-3)
Supplement: Supplementary file 7 — (XLS 62 KB) [file 18_2024_5213_MOESM7_ESM.xls]

Group_ID	Protein_ID	Protein_Qscore	Protein_FDR	Protein_Mass	PeptideSeqs	PepIsUnique	Unique_Peptide_Num	Unique_Spectra_Num	Coverage	Peptide_Query	Sameset	Description	Abundance	iBAQ
206_1	sp|P62751|RL23A_MOUSE	1.33752023094	NA	17684.1338047	LAPDYDALDVANK	1	1	1	0.0833	22258	-	60S ribosomal protein L23a OS=Mus musculus OX=10090 GN=Rpl23a PE=1 SV=1	4583427.49702	509269.721891
43_1	sp|Q8VDH1|FBX21_MOUSE	2.53376003469	NA	72126.3530847002	QKAGLEAR	1	1	1	0.0128	7434	-	F-box only protein 21 OS=Mus musculus OX=10090 GN=Fbxo21 PE=1 SV=1	559166.464413	19970.2308719
256_1	sp|Q9JJW5|MYOZ2_MOUSE	1.9000567293	NA	29743.0315247	VSIPR	1	1	1	0.0189	3603	-	Myozenin-2 OS=Mus musculus OX=10090 GN=Myoz2 PE=1 SV=1	8408266.3751	525516.648444
126_1	sp|Q9WUM5|SUCA_MOUSE	9.88455446588	NA	36131.9718747	MGHAGAIIAGGK;RMGHAGAIIAGGK	1;1	2	4	0.0376	12879;13384;13385;17564	-	Succinate--CoA ligase [ADP/GDP-forming] subunit alpha, mitochondrial OS=Mus musculus OX=10090 GN=Suclg1 PE=1 SV=4	646252.483402	43083.4988935
98_1	sp|Q9JHS4|CLPX_MOUSE	3.39998519975	NA	69185.6604547002	SNILLLGPTGSGK	1	1	1	0.0205	18136	-	ATP-dependent Clp protease ATP-binding subunit clpX-like, mitochondrial OS=Mus musculus OX=10090 GN=Clpx PE=1 SV=2	1093851.93052	24860.2711483
269_1	sp|P98203|ARVC_MOUSE	1.57392190762	NA	105001.534474701	AVAIALR	1	1	1	0.0073	4313	-	Armadillo repeat protein deleted in velo-cardio-facial syndrome homolog OS=Mus musculus OX=10090 GN=Arvcf PE=1 SV=2	114826.467047	2087.75394631
104_1	sp|Q8CE72|CPLN1_MOUSE	1.33523399987	NA	358323.583394704	LTENIR	1	1	1	0.0019	4789	-	Ciliogenesis and planar polarity effector 1 OS=Mus musculus OX=10090 GN=Cplane1 PE=1 SV=4	666624.883212	4114.96841489
28_1	sp|Q80WV7|SRRM3_MOUSE	1.94172113654	NA	71061.6391747005	QMLMEK	1	1	1	0.0093	5346	-	Serine/arginine repetitive matrix protein 3 OS=Mus musculus OX=10090 GN=Srrm3 PE=2 SV=1	11452013.5725	327200.387786
156_1	sp|Q80TF6|STAR9_MOUSE	1.31399662842	NA	499932.213414715	VLAARAR	1	1	1	0.0015	4942	-	StAR-related lipid transfer protein 9 OS=Mus musculus OX=10090 GN=Stard9 PE=1 SV=2	0	0
195_1	sp|Q8BND3|WDR35_MOUSE	2.46414692359	NA	133905.4522347	DLAIGLR	1	1	1	0.0059	4965	-	WD repeat-containing protein 35 OS=Mus musculus OX=10090 GN=Wdr35 PE=1 SV=3	107348.91579	1470.53309301
244_1	sp|Q9D3V1|DRC10_MOUSE	2.82339982824	NA	53317.5690447001	SKLNTIEAK	1	1	1	0.0197	10710	-	Dynein regulatory complex protein 10 OS=Mus musculus OX=10090 GN=Iqcd PE=2 SV=1	1648239.05104	51507.4703451
154_1	sp|Q8CGC6|RBM28_MOUSE	1.35472494952	NA	84162.2301147004	VKSLPSR	1	1	1	0.0093	5466	-	RNA-binding protein 28 OS=Mus musculus OX=10090 GN=Rbm28 PE=1 SV=4	1037666.79822	24131.786005
229_1	sp|P01629|KV2A4_MOUSE	4.551079944	NA	12213.0692147	FSGSGSGTDFTLR	1	1	1	0.1161	20268	-	Ig kappa chain V-II region 2S1.3 OS=Mus musculus OX=10090 PE=1 SV=1	57651.8886705	14412.9721676
105_1	sp|O88852|TSYL1_MOUSE	1.7856038779	NA	42966.9013147	DAEMLR	1	1	1	0.0158	4591	-	Testis-specific Y-encoded-like protein 1 OS=Mus musculus OX=10090 GN=Tspyl1 PE=2 SV=1	0	0
1_1	sp|Q9JJC8|NIPA2_MOUSE	1.62684413392	NA	39065.5941147001	GLGIAIK	1	1	1	0.0195	4034	sp|Q8BMW7|NIPA3_MOUSE	Magnesium transporter NIPA2 OS=Mus musculus OX=10090 GN=Nipa2 PE=1 SV=1	5272487.79252	527248.779252
250_1	sp|E9PVB5|TTC17_MOUSE	2.261	NA	135435.7903547	KPPGK	1	1	1	0.0042	3304	-	Tetratricopeptide repeat protein 17 OS=Mus musculus OX=10090 GN=Ttc17 PE=1 SV=1	9971.27545751	158.274213611
186_1	sp|Q8CDL9|CCD87_MOUSE	1.66199662842	NA	98405.1510047003	LAVNLAR	1	1	1	0.0082	4941	-	Coiled-coil domain-containing protein 87 OS=Mus musculus OX=10090 GN=Ccdc87 PE=1 SV=2	1136544.62072	21444.2381268
226_1	sp|Q8VD65|PI3R4_MOUSE	2.40658576216	NA	152502.4697947	TELQQLIQQKR	1	1	1	0.0081	21783	-	Phosphoinositide 3-kinase regulatory subunit 4 OS=Mus musculus OX=10090 GN=Pik3r4 PE=1 SV=3	2569.64104588	40.1506413419
193_1	sp|Q52KG5|KI26A_MOUSE	2.11027639471	NA	196190.8896847	VKVMLR	1	1	1	0.0032	5040	sp|Q7TNC6|KI26B_MOUSE	Kinesin-like protein KIF26A OS=Mus musculus OX=10090 GN=Kif26a PE=1 SV=2	353505.144267	3535.05144267
242_1	sp|P05201|AATC_MOUSE	2.32578088734	NA	46218.5136847001	NFGLYNER	1	1	1	0.0194	10921	-	Aspartate aminotransferase, cytoplasmic OS=Mus musculus OX=10090 GN=Got1 PE=1 SV=3	1839613.20652	68133.8224638
128_1	sp|P70336|ROCK2_MOUSE	2.22995155218	NA	160484.625224699	KLEALIR	1	1	2	0.0050	6714;6715	-	Rho-associated protein kinase 2 OS=Mus musculus OX=10090 GN=Rock2 PE=1 SV=1	4102364.27284	43642.1731153
258_1	sp|Q45VK7|DYHC2_MOUSE	1.65274392864	NA	492029.436374715	AEDLFR	1	1	1	0.0014	4852	-	Cytoplasmic dynein 2 heavy chain 1 OS=Mus musculus OX=10090 GN=Dync2h1 PE=1 SV=1	2332347.34069	8450.53384306
191_1	sp|Q9D2R0|AACS_MOUSE	1.5633648054	NA	75152.0796947003	KVEVAVK	1	1	1	0.0104	5245	-	Acetoacetyl-CoA synthetase OS=Mus musculus OX=10090 GN=Aacs PE=1 SV=1	0	0
136_1	sp|P01680|KV4A1_MOUSE	1.36875089168	NA	13824.8680647	TSNLASGVPAR	1	1	1	0.0853	12589	-	Ig kappa chain V-IV region S107B OS=Mus musculus OX=10090 PE=4 SV=1	1629140.88369	325828.176738
263_1	sp|P27038|AVR2A_MOUSE	1.48553819583	NA	57851.7525547001	AQLLNEYVAVK	1	1	1	0.0214	17919	-	Activin receptor type-2A OS=Mus musculus OX=10090 GN=Acvr2a PE=1 SV=1	981961.970307	36368.9618632
237_1	sp|P97371|PSME1_MOUSE	1.80711799269	NA	28654.9588147	MATLRVHPEAQAK	1	1	2	0.0522	23286;23287	-	Proteasome activator complex subunit 1 OS=Mus musculus OX=10090 GN=Psme1 PE=1 SV=2	1649545.68663	86818.1940333
188_1	sp|Q8C3Y4|KNTC1_MOUSE	1.38463744529	NA	250198.252284699	VIIWAR	1	1	1	0.0027	4970	-	Kinetochore-associated protein 1 OS=Mus musculus OX=10090 GN=Kntc1 PE=1 SV=2	7718723.29412	62247.768501
103_1	sp|Q91YR7|PRP6_MOUSE	1.5156939582	NA	106654.7342447	NTLMDMR	1	1	1	0.0074	8036	-	Pre-mRNA-processing factor 6 OS=Mus musculus OX=10090 GN=Prpf6 PE=1 SV=1	0	0
249_1	sp|P24815|3BHS1_MOUSE	3.3613648054	NA	42035.8020547	SPFIFNAIIR	1	1	1	0.0268	15792	-	3 beta-hydroxysteroid dehydrogenase/Delta 5-->4-isomerase type 1 OS=Mus musculus OX=10090 GN=Hsd3b1 PE=1 SV=3	134481.043688	7077.94966778
277_1	sp|Q9CZU3|MTREX_MOUSE	1.41425529028	NA	117561.261774701	AQIALDIK	1	1	1	0.0077	7419	-	Exosome RNA helicase MTR4 OS=Mus musculus OX=10090 GN=Mtrex PE=1 SV=1	2378346.26947	40310.9537198
117_1	sp|P05213|TBA1B_MOUSE	3.05213215291	NA	50119.6038147	TIGGGDDSFNTFFSETGAGK	1	1	1	0.0443	31936	sp|P68369|TBA1A_MOUSE;sp|P05214|TBA3_MOUSE;sp|P68373|TBA1C_MOUSE	Tubulin alpha-1B chain OS=Mus musculus OX=10090 GN=Tuba1b PE=1 SV=2	0	0
89_1	sp|O70311|NMT2_MOUSE	1.51666413907	NA	60445.9477147002	LQDIQR	1	1	1	0.0113	5225	-	Glycylpeptide N-tetradecanoyltransferase 2 OS=Mus musculus OX=10090 GN=Nmt2 PE=1 SV=1	92458.1956631	2889.31861447
5_1	sp|Q8BL95|CF298_MOUSE	1.35514798836	NA	33169.0708247	IIVKIQQR	1	1	1	0.0276	10577	-	Cilia- and flagella-associated protein 298 OS=Mus musculus OX=10090 GN=Cfap298 PE=1 SV=1	0	0
274_1	sp|P70365|NCOA1_MOUSE	1.44571268352	NA	156916.852474701	QIIQQQR	1	1	1	0.0048	8562	-	Nuclear receptor coactivator 1 OS=Mus musculus OX=10090 GN=Ncoa1 PE=1 SV=2	322020.671397	5367.01118994
177_1	sp|Q9Z2M7|PMM2_MOUSE	1.78524943718	NA	27638.9637947	LQEQLGNDVVEK	1	1	1	0.0496	21446	-	Phosphomannomutase 2 OS=Mus musculus OX=10090 GN=Pmm2 PE=1 SV=1	2598467.5286	152851.031094
101_1	sp|Q6ZWQ0|SYNE2_MOUSE	1.58047927916	NA	782238.113634714	SILQKGK	1	1	1	0.0010	5263	-	Nesprin-2 OS=Mus musculus OX=10090 GN=Syne2 PE=1 SV=2	255679.532561	578.460480907
62_1	sp|P84750|KVM5_MOUSE	3.33385715295	NA	13242.5320147	YSGVPDR	1	1	1	0.0579	5624	-	Ig kappa chain V region Mem5 (Fragment) OS=Mus musculus OX=10090 PE=1 SV=1	1485101.87196	185637.733995
259_1	sp|Q91YK0|LRC49_MOUSE	1.83795190329	NA	78826.9843747002	VLLLGKNR	1	1	1	0.0117	8469	-	Leucine-rich repeat-containing protein 49 OS=Mus musculus OX=10090 GN=Lrrc49 PE=1 SV=1	226801.860117	5274.46186318
111_1	sp|Q9WV86|KTNA1_MOUSE	3.87514809893	NA	55913.5845347001	GVLMVGPPGTGK	1	1	1	0.0244	13787	sp|Q8K0T4|KATL1_MOUSE	Katanin p60 ATPase-containing subunit A1 OS=Mus musculus OX=10090 GN=Katna1 PE=1 SV=1	5752533.24658	191751.108219
4_1	sp|Q3UH06|RREB1_MOUSE	1.45117798402	NA	184037.8016947	GLLRHNALVHK	1	1	1	0.0065	18166	-	Ras-responsive element-binding protein 1 OS=Mus musculus OX=10090 GN=Rreb1 PE=1 SV=2	1357167.52881	16755.1546767
31_1	sp|A2ARZ3|FSIP2_MOUSE	1.96275870001	NA	784366.26208471	KILQGIK	1	1	1	0.0010	5789	-	Fibrous sheath-interacting protein 2 OS=Mus musculus OX=10090 GN=Fsip2 PE=1 SV=3	0	0
214_1	sp|Q61081|CDC37_MOUSE	1.55524613894	NA	44564.9462847	IEKAMK	1	1	2	0.0158	4607;4608	-	Hsp90 co-chaperone Cdc37 OS=Mus musculus OX=10090 GN=Cdc37 PE=1 SV=1	151156.842651	7557.84213257
50_1	sp|P56974|NRG2_MOUSE	1.47241801577	NA	82161.8705047004	LQFNKVR	1	1	1	0.0093	8255	-	Pro-neuregulin-2, membrane-bound isoform OS=Mus musculus OX=10090 GN=Nrg2 PE=1 SV=1	8613017.25911	191400.383536
140_1	sp|Q3U0S6|RAIN_MOUSE	1.4635187343	NA	103494.3584147	QLAKLGR	1	1	1	0.0073	5444	-	Ras-interacting protein 1 OS=Mus musculus OX=10090 GN=Rasip1 PE=1 SV=3	176871.168832	3930.47041848
201_1	sp|Q9DBY5|CBX6_MOUSE	1.344	NA	44432.4386147	IILNLK	1	1	1	0.0145	4331	-	Chromobox protein homolog 6 OS=Mus musculus OX=10090 GN=Cbx6 PE=1 SV=2	19814.0263517	1042.8434922
82_1	sp|Q9D8Z1|ASCC1_MOUSE	1.49352913751	NA	41253.7904047001	NGVVSAR	1	1	1	0.0197	4179	-	Activating signal cointegrator 1 complex subunit 1 OS=Mus musculus OX=10090 GN=Ascc1 PE=1 SV=1	0	0
61_1	sp|P01635|KV5A3_MOUSE	8.85631200953	NA	12573.2536947	FSGSGSGTQYSLK;SPQLLVYNAK	1;1	2	2	0.2000	19885;14431	-	Ig kappa chain V-V region K2 (Fragment) OS=Mus musculus OX=10090 PE=1 SV=1	7090875.61406	1012982.23058
26_1	sp|A3KGV1|ODFP2_MOUSE	1.72491001301	NA	95481.8050847001	QKELLLQK	1	1	1	0.0096	10228	-	Outer dense fiber protein 2 OS=Mus musculus OX=10090 GN=Odf2 PE=1 SV=1	0	0
158_1	sp|Q9D9V3|ECHD1_MOUSE	1.45653945257	NA	35444.3625547	LVEIIGSR	1	1	1	0.0248	7774	-	Ethylmalonyl-CoA decarboxylase OS=Mus musculus OX=10090 GN=Echdc1 PE=1 SV=2	1218028.94774	60901.4473868
58_1	sp|A0A0U1RPR8|GUC2D_MOUSE	3.00266413907	NA	122450.912964701	INQEIR	1	1	1	0.0054	5228	-	Guanylate cyclase D OS=Mus musculus OX=10090 GN=Gucy2d PE=2 SV=1	94927.6559775	2019.73736122
197_1	sp|O09008|MFNG_MOUSE	2.43352108296	NA	36176.6931247	ALLQLLK	1	1	1	0.0218	5738	-	Beta-1,3-N-acetylglucosaminyltransferase manic fringe OS=Mus musculus OX=10090 GN=Mfng PE=1 SV=1	156274.558777	8681.91993205
240_1	sp|Q5SW75|SSH2_MOUSE	1.35332907027	NA	158130.4894547	ATLEFEER	1	1	1	0.0056	10478	-	Protein phosphatase Slingshot homolog 2 OS=Mus musculus OX=10090 GN=Ssh2 PE=1 SV=2	1078968.73229	14985.6768374
84_1	sp|P21440|MDR3_MOUSE	1.33714696902	NA	140288.405014701	KLNVQWLR	1	1	1	0.0063	12140	-	Phosphatidylcholine translocator ABCB4 OS=Mus musculus OX=10090 GN=Abcb4 PE=1 SV=2	0	0
67_1	sp|Q0VF22|CC138_MOUSE	1.57940290437	NA	77898.0315947002	LSIILQK	1	1	1	0.0103	6072	-	Coiled-coil domain-containing protein 138 OS=Mus musculus OX=10090 GN=Ccdc138 PE=1 SV=1	2970485.38802	60622.150776
33_1	sp|Q8C525|M21D2_MOUSE	2.34681748189	NA	48445.7088447001	AIIIK	1	1	1	0.0117	3553	sp|Q9CQ28|DPH6_MOUSE	Protein MB21D2 OS=Mus musculus OX=10090 GN=Mb21d2 PE=1 SV=1	220904.332205	8836.17328819
273_1	sp|Q5SYL3|K0100_MOUSE	2.32217200622	NA	254307.935054699	SENLNLSIK	1	1	1	0.0040	11108	-	Protein KIAA0100 OS=Mus musculus OX=10090 GN=Kiaa0100 PE=1 SV=1	1928556.68784	17532.3335258
56_1	sp|Q8VCC8|RPGF3_MOUSE	1.69605304837	NA	103467.471934701	QQILRLVGR	1	1	1	0.0098	12954	-	Rap guanine nucleotide exchange factor 3 OS=Mus musculus OX=10090 GN=Rapgef3 PE=1 SV=2	0	0
24_1	sp|P28741|KIF3A_MOUSE	2.55357432363	NA	80119.9504747001	TFTFDTVFGPESK	1	1	1	0.0185	23846	-	Kinesin-like protein KIF3A OS=Mus musculus OX=10090 GN=Kif3a PE=1 SV=2	0	0
69_1	sp|Q9QWT9|KIFC1_MOUSE	1.72830304674	NA	74107.2988547002	LLQELQGER	1	1	1	0.0134	13006	-	Kinesin-like protein KIFC1 OS=Mus musculus OX=10090 GN=Kifc1 PE=1 SV=2	0	0
161_1	sp|Q8C159|TTC22_MOUSE	1.59845075172	NA	63060.8299847001	NQPPILNR	1	1	1	0.0141	9443	-	Tetratricopeptide repeat protein 22 OS=Mus musculus OX=10090 GN=Ttc22 PE=2 SV=1	0	0
152_1	sp|Q8VHK1|CSKI2_MOUSE	1.74205664769	NA	126701.268374701	RPGRSTLAR	1	1	1	0.0075	10957	-	Caskin-2 OS=Mus musculus OX=10090 GN=Caskin2 PE=1 SV=3	0	0
142_1	sp|Q04857|CO6A1_MOUSE	1.52275198167	NA	108421.929644701	FIDNLR	1	1	1	0.0059	5325	-	Collagen alpha-1(VI) chain OS=Mus musculus OX=10090 GN=Col6a1 PE=1 SV=1	784751.941428	14532.4433598
22_1	sp|E9Q557|DESP_MOUSE	17.5185902511	NA	332705.727654703	FGDSNTVMR;IVQLKPR;LNDSILQATEQR;QQIQNDLNQWK;SNKPIILR;SQLQISNNR	1;1;1;1;1;1	6	7	0.0194	11281;11694;6978;21796;22475;9124;12210	-	Desmoplakin OS=Mus musculus OX=10090 GN=Dsp PE=1 SV=1	8410935.25433	40632.5374605
253_1	sp|P01786|HVM17_MOUSE	2.41517412397	NA	12964.4107147	ALEWLGFIR	1	1	1	0.0769	13568	-	Ig heavy chain V region MOPC 47A OS=Mus musculus OX=10090 PE=1 SV=1	21472.4863239	3067.49804628
47_1	sp|O08852|PKD1_MOUSE	1.33884747755	NA	466280.701594711	LAQLGIADR	1	1	1	0.0021	9500	-	Polycystin-1 OS=Mus musculus OX=10090 GN=Pkd1 PE=1 SV=2	0	0
20_3	sp|P18527|HVM56_MOUSE	15.7196778284	NA	10654.2707947	EVKLVESGGGLVKPGGSLK;LVESGGGLVKPGGSLK;SEDTAMYYCAR	1;1;0	2	4	0.3093	29822;29823;24381;24382;21650	-	Ig heavy chain V region 914 OS=Mus musculus OX=10090 PE=1 SV=1	1066474.29383	213294.858766
20_2	sp|P18524|HVM53_MOUSE	11.4618759538	NA	12857.6489347	LVESGGGLVK;NTLYLQMSSLK;SEDTALYYCAR	1;1;1	3	3	0.2735	9545;19320;20772	-	Ig heavy chain V region RF OS=Mus musculus OX=10090 PE=1 SV=1	4672915.74128	519212.860142
20_1	sp|P18525|HVM54_MOUSE	5.99586391117	NA	12863.4638547	LVESGGGLVQPGGSLK;SEDTAMYYCAR	1;0	1	1	0.2308	24378;21650	-	Ig heavy chain V region 5-84 OS=Mus musculus OX=10090 PE=1 SV=1	1641858.70418	234551.243454
260_1	sp|P14131|RS16_MOUSE	1.64	NA	16435.0406347	LLEPVLLLGK	1	1	1	0.0685	13278	-	40S ribosomal protein S16 OS=Mus musculus OX=10090 GN=Rps16 PE=1 SV=4	0	0
202_1	sp|P01867|IGG2B_MOUSE	49.1776699006	NA	44231.1817547001	APQVYILPPPAEQLSR;CPAPNLEGGPSVFIFPPNIK;DTAPVLDSDGSYFIYSK;DVLMISLTPK;KLEPSGPISTINPCPPCK;LEPSGPISTINPCPPCK;TDSFSCNVR;TTPPSVYPLAPGCGDTTGSSVTLGCLVK;VNNKDLPSPIER;VVSTLPIQHQDWMSGK	1;1;1;1;1;1;1;1;1;1	10	20	0.3614	28747;28750;28751;33660;33661;33662;33663;30148;13921;13922;31767;30002;30003;12963;37672;37673;21642;29404;29641;29643	-	Ig gamma-2B chain C region OS=Mus musculus OX=10090 GN=Igh-3 PE=1 SV=3	40530782.5221	2895055.89443
109_1	sp|Q60680|IKKA_MOUSE	1.38275749056	NA	84674.2217247002	KLDHANVVK	1	1	1	0.0121	11239	-	Inhibitor of nuclear factor kappa-B kinase subunit alpha OS=Mus musculus OX=10090 GN=Chuk PE=1 SV=1	0	0
86_1	sp|Q9JIB6|BIR1F_MOUSE	1.53388001734	NA	159763.3034647	FGMNLVQLAK	1	1	1	0.0071	14587	sp|Q9JIB3|BIR1G_MOUSE	Baculoviral IAP repeat-containing protein 1f OS=Mus musculus OX=10090 GN=Naip6 PE=1 SV=2	609913.260115	8354.97616596
118_1	sp|Q5RJH2|MCTP2_MOUSE	2.1995914062	NA	100115.1918347	DVGILQVK	1	1	1	0.0091	7440	-	Multiple C2 and transmembrane domain-containing protein 2 OS=Mus musculus OX=10090 GN=Mctp2 PE=2 SV=1	68553838.4784	1632234.24949
41_1	sp|Q9JHI0|MMP19_MOUSE	1.83662945488	NA	59084.6577147002	KNLTFR	1	1	1	0.0114	5339	-	Matrix metalloproteinase-19 OS=Mus musculus OX=10090 GN=Mmp19 PE=2 SV=1	120514.447377	5021.43530738
150_1	sp|Q91ZT9|ASB8_MOUSE	2.79887196432	NA	31715.2186347	LVALLVR	1	1	1	0.0243	5408	-	Ankyrin repeat and SOCS box protein 8 OS=Mus musculus OX=10090 GN=Asb8 PE=2 SV=1	495700.711128	22531.8505058
29_2	sp|P02535|K1C10_MOUSE	24.2458145095	NA	57735.0517047003	ALEESNYELEGK;LAADDFR;LENEIQTYR;QSLEASLAETEGR;QSVEADINGLR;QSVEADINGLRR;VTMQNLNDR	1;0;1;1;1;1;0	5	9	0.1088	21629;5916;5921;5922;15415;21444;21853;16000;16509;16530;21008;21031;13124;13159;13601	-	Keratin, type I cytoskeletal 10 OS=Mus musculus OX=10090 GN=Krt10 PE=1 SV=3	67016934.7939	2393461.95692
29_3	sp|Q9QWL7|K1C17_MOUSE	18.0752058317	NA	48132.0658447	DAEDWFFSK;EVATNSELVQSGK;ILLDVK;LAADDFR;LASYLDK;LASYLDKVR;LEQEIATYR;NHEEEMNALR;VLDELTLAR	1;1;1;0;1;1;0;0;0	5	8	0.1663	14797;21104;21129;4137;5916;5921;5922;5956;5958;12350;12352;14113;17666;11378	-	Keratin, type I cytoskeletal 17 OS=Mus musculus OX=10090 GN=Krt17 PE=1 SV=3	28552160.0999	865216.972724
29_1	sp|Q9Z2K1|K1C16_MOUSE	12.2860728319	NA	51574.3300847001	GQTGGDVNVEMDAAPGVDLSR;ILNEMR;IRDWYQR;LAADDFR;LEQEIATYR;QFTSSSSMK;VTMQNLNDR	1;0;1;0;0;1;0	3	3	0.1450	33048;5281;11560;5916;5921;5922;14113;10660;13124;13159;13601	-	Keratin, type I cytoskeletal 16 OS=Mus musculus OX=10090 GN=Krt16 PE=1 SV=3	10668109.0969	304803.117053
157_1	sp|Q3V1M1|IGS10_MOUSE	1.60923931261	NA	285418.748544699	KNSVLR	1	1	1	0.0023	4370	-	Immunoglobulin superfamily member 10 OS=Mus musculus OX=10090 GN=Igsf10 PE=2 SV=2	0	0
29_4	sp|Q6IFX2|K1C42_MOUSE	21.4283315435	NA	50101.8911647	ALEEANADLEVK;GQVGGDVNVEMDAAPGVDLSR;ILNEMR;ILNEMRDQYEK;LAADDFR;LEQEIATYR;NHEEEMNALR;TKYETELNLR;VLDELTLAR	1;1;0;1;0;0;0;1;0	4	4	0.1969	19419;33021;5281;23009;5916;5921;5922;14113;17666;18436;11378	-	Keratin, type I cytoskeletal 42 OS=Mus musculus OX=10090 GN=Krt42 PE=1 SV=1	7004485.46954	212257.13544
76_1	sp|A2A6A1|GPTC8_MOUSE	1.60304266933	NA	164887.6393247	LQQAAQQHIQQQLLAK	1	1	1	0.0106	29771	-	G patch domain-containing protein 8 OS=Mus musculus OX=10090 GN=Gpatch8 PE=1 SV=1	0	0
39_1	sp|Q9QX96|SALL2_MOUSE	1.33497414281	NA	104878.545914701	QGFLDR	1	1	1	0.0060	4623	-	Sal-like protein 2 OS=Mus musculus OX=10090 GN=Sall2 PE=1 SV=2	420998.232716	14517.1804385
171_1	sp|E9Q5M6|CFA44_MOUSE	1.48639579673	NA	211412.677794699	NFEKQENILQER	1	1	1	0.0065	25435	-	Cilia- and flagella-associated protein 44 OS=Mus musculus OX=10090 GN=Cfap44 PE=2 SV=1	84982.0794555	876.103911912
160_1	sp|Q8BX70|VP13C_MOUSE	1.30647927916	NA	419824.12304471	LATQVIK	1	1	1	0.0019	5262	-	Vacuolar protein sorting-associated protein 13C OS=Mus musculus OX=10090 GN=Vps13c PE=1 SV=2	0	0
257_1	sp|Q7TNF8|RIMB1_MOUSE	1.78300413847	NA	199805.033894699	EPLRPAR	1	1	1	0.0038	6615	-	Peripheral-type benzodiazepine receptor-associated protein 1 OS=Mus musculus OX=10090 GN=Tspoap1 PE=2 SV=2	21697269.2075	243789.541657
211_1	sp|Q9Z1Z0|USO1_MOUSE	3.962	NA	106916.5950047	LLTSLLK	1	1	1	0.0073	5497	-	General vesicular transport factor p115 OS=Mus musculus OX=10090 GN=Uso1 PE=1 SV=2	1243594.10767	25379.4715852
99_1	sp|Q61789|LAMA3_MOUSE	1.88915513999	NA	365991.605484707	MAVALGR	1	1	1	0.0021	4579	-	Laminin subunit alpha-3 OS=Mus musculus OX=10090 GN=Lama3 PE=1 SV=4	401958.144839	2220.76323115
213_1	sp|Q14AW5|NSUN7_MOUSE	2.851	NA	81916.7708047005	VILLLPR	1	1	1	0.0097	6253	-	Putative methyltransferase NSUN7 OS=Mus musculus OX=10090 GN=Nsun7 PE=2 SV=2	666994.188547	15880.814013
8_2	sp|P06330|HVM51_MOUSE	13.8910717781	NA	12926.1893447	ASGYTFTDYYMNWVK;ATLTVDK;EVQLQQSGPELVKPGASVK;SLEWIGDINPNNGGTSYNQK	1;0;1;1	3	4	0.5169	29692;4805;31755;31756;34195	-	Ig heavy chain V region AC38 205.12 OS=Mus musculus OX=10090 PE=1 SV=1	30466268.6313	4352324.09019
70_1	sp|Q9Z1L3|DEDD_MOUSE	1.63552279376	NA	36782.1955447	QVLQLLR	1	1	1	0.0220	7417	-	Death effector domain-containing protein OS=Mus musculus OX=10090 GN=Dedd PE=2 SV=1	0	0
163_2	sp|P16627|HS71L_MOUSE	1.36961017366	NA	70593.1551247003	DNNLLGR;IINEPTAAAIAYGLDK	1;0	1	1	0.0359	5822;27049	-	Heat shock 70 kDa protein 1-like OS=Mus musculus OX=10090 GN=Hspa1l PE=1 SV=4	272307.800422	6807.69501055
8_1	sp|P01750|HVM06_MOUSE	2.71580394258	NA	12858.3472547	ASGYTFTSYWMHWVK;ATLTVDK	1;0	1	2	0.1880	29960;29961;4805	-	Ig heavy chain V region 102 OS=Mus musculus OX=10090 PE=1 SV=1	123837.26538	24767.453076
228_1	sp|Q0KK55|KNDC1_MOUSE	1.448	NA	191192.9789147	ILAHLR	1	1	1	0.0034	4431	-	Kinase non-catalytic C-lobe domain-containing protein 1 OS=Mus musculus OX=10090 GN=Kndc1 PE=1 SV=2	0	0
102_1	sp|Q03265|ATPA_MOUSE	2.7836038779	NA	59715.5927847001	ELIIGDR	1	1	1	0.0127	6090	-	ATP synthase subunit alpha, mitochondrial OS=Mus musculus OX=10090 GN=Atp5f1a PE=1 SV=1	449145.352932	12476.2598037
144_1	sp|O88898|P63_MOUSE	1.91800063642	NA	76739.2973347003	IPEQFR	1	1	1	0.0088	5534	-	Tumor protein 63 OS=Mus musculus OX=10090 GN=Tp63 PE=1 SV=1	1001230.09186	29447.9438783
261_1	sp|Q9WVM1|RGAP1_MOUSE	2.01658736716	NA	70114.2254147002	QFIDGPPGPVKK	1	1	1	0.0191	18902	-	Rac GTPase-activating protein 1 OS=Mus musculus OX=10090 GN=Racgap1 PE=1 SV=1	0	0
110_1	sp|Q497V5|SRBD1_MOUSE	4.00450122181	NA	110211.5667147	AGLIPIR;QKKPVPR	1;1	2	2	0.0143	4672;6959	-	S1 RNA-binding domain-containing protein 1 OS=Mus musculus OX=10090 GN=Srbd1 PE=2 SV=3	538739.853128	9131.18395132
270_1	sp|Q684R7|FREM1_MOUSE	1.52473587562	NA	244389.901094699	AKISIVSQPQR	1	1	1	0.0050	17235	-	FRAS1-related extracellular matrix protein 1 OS=Mus musculus OX=10090 GN=Frem1 PE=1 SV=1	0	0
9_9	sp|Q922U2|K2C5_MOUSE	20.262200152	NA	61728.5840747003	FASFIDK;FASFIDKVR;KLLEGEECR;NKYEDEINK;SLDLDSIIAEVK;SRTEAESWYQTK;TLNNKFASFIDK;TTAENEFVMLK;TTAENEFVMLKK;VDALMDEINFMK;YEDEINKR;YEELQQTAGR	0;0;0;0;0;1;0;1;1;1;0;1	5	10	0.1569	6342;12883;12884;14445;15040;15042;19456;19457;19458;19459;19460;24111;24112;22063;22066;19343;22373;22735;22706;23078;23079;12404;16272;16308	-	Keratin, type II cytoskeletal 5 OS=Mus musculus OX=10090 GN=Krt5 PE=1 SV=1	7071618.58898	207988.782029
9_8	sp|P50446|K2C6A_MOUSE	6.46992428736	NA	59298.6167347002	FASFIDK;FASFIDKVR;KLLEGEECR;NTKQEIAEINR;SLDLDSIIAEVK;SRAEAESWYQTK;TAAENEFVTLK;TLNNKFASFIDK;YEDEINKR	0;0;0;1;0;0;1;0;0	2	2	0.1392	6342;12883;12884;14445;19801;19456;19457;19458;19459;19460;23369;17086;22063;22066;12404	-	Keratin, type II cytoskeletal 6A OS=Mus musculus OX=10090 GN=Krt6a PE=1 SV=3	1963583.81216	56102.3946332
9_7	sp|Q3TTY5|K22E_MOUSE	10.785513012	NA	70879.8375647006	DYQELMNTK;FASFIDK;FASFIDKVR;GFSSGSAVVSGGSR;KLLEGEECR;LLRDYQELMNTK;TLNNKFASFIDK;YEDEINKR	1;0;0;1;0;1;0;0	3	6	0.0806	14696;15181;6342;12883;12884;18054;14445;24867;24868;25230;22063;22066;12404	-	Keratin, type II cytoskeletal 2 epidermal OS=Mus musculus OX=10090 GN=Krt2 PE=1 SV=1	63946113.4994	1487118.91859
9_6	sp|Q8VED5|K2C79_MOUSE	2.04802665203	NA	57516.8179447002	FASFIDK;FASFIDKVR;FLEQQNKVLETK;NKYEDEINK;NLDLDSIIAEVK;SRAEAESWYQTK;TLNNKFASFIDK;YEDEINKR	0;0;0;0;1;0;0;0	1	1	0.1130	6342;12883;12884;23889;15040;15042;20221;23369;22063;22066;12404	-	Keratin, type II cytoskeletal 79 OS=Mus musculus OX=10090 GN=Krt79 PE=1 SV=2	2299448.92272	71857.7788349
9_5	sp|Q6IFZ6|K2C1B_MOUSE	8.87112375617	NA	61321.5695047002	FASFIDK;FASFIDKVR;FLEQQNQVLQTK;NKYEDEINK;SKDEAEALYQTK;TLNNKFASFIDK;WELLQQVNTSTR;YEDEINKR	0;0;0;0;1;0;1;0	2	4	0.1049	6342;12883;12884;23861;23862;23863;23881;15040;15042;21655;22063;22066;23822;23854;23855;12404	-	Keratin, type II cytoskeletal 1b OS=Mus musculus OX=10090 GN=Krt77 PE=1 SV=1	33531582.7783	859784.173803
9_4	sp|P04104|K2C1_MOUSE	16.5246760191	NA	65565.3137947004	FASFIDK;FASFIDKVR;FLEQQNQVLQTK;RTNAENEFVTIK;TNAENEFVTIK;TNAENEFVTIKK;YEDEINKR	0;0;0;1;1;1;0	3	6	0.0644	6342;12883;12884;23861;23862;23863;23881;22621;18395;18396;18428;21943;21944;12404	-	Keratin, type II cytoskeletal 1 OS=Mus musculus OX=10090 GN=Krt1 PE=1 SV=4	72568737.9044	2073392.51156
9_3	sp|Q3UV17|K22O_MOUSE	2.26246201061	NA	62805.9602247003	AQYEDIAQKSK;FASFIDK;FASFIDKVR;FLEQQNKVLETK;KLLEGEECR;TLNNKFASFIDK	1;0;0;0;0;0	1	1	0.0774	18826;6342;12883;12884;23889;14445;22063;22066	-	Keratin, type II cytoskeletal 2 oral OS=Mus musculus OX=10090 GN=Krt76 PE=1 SV=1	0	0
9_2	sp|Q6NXH9|K2C73_MOUSE	5.21504570039	NA	58874.6953647002	FASFIDK;FASFIDKVR;FLEQQNQVLQTK;KDVDAAYMSK;KLLEGEECR;LALDIEIATYR	0;0;0;1;0;1	2	3	0.0946	6342;12883;12884;23861;23862;23863;23881;14263;14445;18741;18743	-	Keratin, type II cytoskeletal 73 OS=Mus musculus OX=10090 GN=Krt73 PE=1 SV=1	2959781.38628	79994.0915211
9_1	sp|Q6IME9|K2C72_MOUSE	4.63930486435	NA	56714.9401247001	FASFIDK;FASFIDKVR;FLEQQNQVLETK	0;0;1	1	1	0.0404	6342;12883;12884;23882	-	Keratin, type II cytoskeletal 72 OS=Mus musculus OX=10090 GN=Krt72 PE=3 SV=1	27815180.8427	818093.554197
54_1	sp|Q3UHZ5|LMOD2_MOUSE	2.69717696468	NA	61980.3954047001	NLPVGLR	1	1	1	0.0127	5178	-	Leiomodin-2 OS=Mus musculus OX=10090 GN=Lmod2 PE=1 SV=1	2114309.61807	66072.1755646
80_1	sp|O08674|RBPJL_MOUSE	2.32718217699	NA	56743.6271247001	VSLFNR	1	1	1	0.0117	4612	-	Recombining binding protein suppressor of hairless-like protein OS=Mus musculus OX=10090 GN=Rbpjl PE=1 SV=1	239563.591693	8555.84256046
63_1	sp|E9Q7G0|NUMA1_MOUSE	2.41091470088	NA	235487.405684698	IAELQQRNR	1	1	1	0.0043	14358	-	Nuclear mitotic apparatus protein 1 OS=Mus musculus OX=10090 GN=Numa1 PE=1 SV=1	0	0
106_1	sp|Q8K387|UBP45_MOUSE	1.4653648054	NA	90303.8833947005	IQASILK	1	1	1	0.0086	5246	-	Ubiquitin carboxyl-terminal hydrolase 45 OS=Mus musculus OX=10090 GN=Usp45 PE=1 SV=1	0	0
164_1	sp|P01636|KV5A4_MOUSE	2.83530278664	NA	12022.8977247	FSGSGSGTQFSLK	1	1	2	0.1204	19447;19470	-	Ig kappa chain V-V region MOPC 149 OS=Mus musculus OX=10090 PE=1 SV=1	6434826.17019	1072471.02837
146_1	sp|Q6PIX5|RHDF1_MOUSE	1.32742579239	NA	97229.4837347004	RIDSYVK	1	1	1	0.0082	7620	-	Inactive rhomboid protein 1 OS=Mus musculus OX=10090 GN=Rhbdf1 PE=1 SV=2	568412.504417	13863.7196199
95_1	sp|Q8BI22|CE128_MOUSE	1.38027354635	NA	128424.9350747	LSLLEDFK	1	1	1	0.0073	9727	-	Centrosomal protein of 128 kDa OS=Mus musculus OX=10090 GN=Cep128 PE=1 SV=2	4414497.49164	56596.1216877
65_1	sp|Q3TVI4|HEXI2_MOUSE	2.06253819583	NA	35375.0777447	QSQRASR	1	1	1	0.0224	6115	-	Protein HEXIM2 OS=Mus musculus OX=10090 GN=Hexim2 PE=1 SV=1	271224.631924	16951.5394952
52_1	sp|Q8VDI1|ESIP1_MOUSE	1.721	NA	36076.5709847	LPVLLR	1	1	1	0.0191	4280	-	Epithelial-stromal interaction protein 1 OS=Mus musculus OX=10090 GN=Epsti1 PE=1 SV=2	0	0
227_1	sp|Q9D1G0|DNSL2_MOUSE	2.18378748622	NA	31118.5079747	IVVSGAHLR	1	1	1	0.0324	9393	-	Deoxyribonuclease-1-like 2 OS=Mus musculus OX=10090 GN=Dnase1l2 PE=2 SV=1	2055371.85296	146812.275211
36_1	sp|Q61495|DSG1A_MOUSE	4.74978295213	NA	114524.895674701	EMQDLGGGER;QEPSDSPMFIINR	1;1	2	3	0.0218	13156;24726;25089	sp|Q7TSF1|DSG1B_MOUSE	Desmoglein-1-alpha OS=Mus musculus OX=10090 GN=Dsg1a PE=2 SV=2	3385841.3679	80615.2706644
68_1	sp|Q9QXG4|ACSA_MOUSE	1.45847155309	NA	78811.2341947003	RDQDGYYWITGR	1	1	1	0.0171	25018	-	Acetyl-coenzyme A synthetase, cytoplasmic OS=Mus musculus OX=10090 GN=Acss2 PE=1 SV=2	222725.032916	6960.15727861
176_1	sp|P50544|ACADV_MOUSE	1.43636856051	NA	70830.6838347002	DAATGAVK	1	1	1	0.0122	4563	-	Very long-chain specific acyl-CoA dehydrogenase, mitochondrial OS=Mus musculus OX=10090 GN=Acadvl PE=1 SV=3	0	0
236_1	sp|Q9R0L6|PCM1_MOUSE	1.4659753023	NA	228705.905504699	RQLSENR	1	1	1	0.0035	8211	-	Pericentriolar material 1 protein OS=Mus musculus OX=10090 GN=Pcm1 PE=1 SV=2	15851.0627094	163.413017623
51_1	sp|O89116|VTI1A_MOUSE	1.43058736716	NA	24971.0036647	ILTGMLR	1	1	1	0.0323	5856	-	Vesicle transport through interaction with t-SNAREs homolog 1A OS=Mus musculus OX=10090 GN=Vti1a PE=1 SV=1	20691.1814289	1379.41209526
231_1	sp|Q9DBT9|M2GD_MOUSE	2.7731283978	NA	97194.0020347004	LRGLALR;QIKTEGLK	1;1	2	2	0.0173	5737;8580	-	Dimethylglycine dehydrogenase, mitochondrial OS=Mus musculus OX=10090 GN=Dmgdh PE=1 SV=1	14835800.0031	309079.166732
141_1	sp|Q3U2S8|HVCN1_MOUSE	1.46163830617	NA	31222.6743447	QILRLK	1	1	1	0.0223	5200	-	Voltage-gated hydrogen channel 1 OS=Mus musculus OX=10090 GN=Hvcn1 PE=1 SV=2	200051.945631	15388.6112024
209_1	sp|Q9CQP2|TPPC2_MOUSE	1.73114798836	NA	16430.0700947	KVQFLGK	1	1	1	0.0500	6206	-	Trafficking protein particle complex subunit 2 OS=Mus musculus OX=10090 GN=Trappc2 PE=1 SV=1	0	0
132_1	sp|P01644|KV5AB_MOUSE	10.1404519221	NA	11902.8645547	ASQDISNYLNWYQQKPDGTVK;LLIYYTSR	1;1	2	3	0.2685	36196;36197;11351	sp|P01646|KV5AD_MOUSE;sp|P01645|KV5AC_MOUSE	Ig kappa chain V-V region HP R16.7 OS=Mus musculus OX=10090 PE=1 SV=1	10253230.782	1708871.797
265_1	sp|Q571H0|NPA1P_MOUSE	1.53285826726	NA	254451.700954699	QLVIHAER	1	1	1	0.0035	9770	-	Nucleolar pre-ribosomal-associated protein 1 OS=Mus musculus OX=10090 GN=Urb1 PE=1 SV=2	780218.586939	6143.45344047
143_1	sp|Q9WV84|NDKM_MOUSE	1.42	NA	20535.4961147	LVGTVIQR	1	1	1	0.0430	7751	-	Nucleoside diphosphate kinase, mitochondrial OS=Mus musculus OX=10090 GN=Nme4 PE=1 SV=1	14939.3939345	1493.93939345
170_1	sp|Q8BKF1|RPOM_MOUSE	1.50072494952	NA	136618.168234701	LQIEKR	1	1	1	0.0050	5467	-	DNA-directed RNA polymerase, mitochondrial OS=Mus musculus OX=10090 GN=Polrmt PE=1 SV=1	610044.979255	9683.25363897
19_1	sp|P01630|KV2A6_MOUSE	13.9695504997	NA	12488.1903747	FSGSGSGTAFTLR;MSNLASGVPDR	1;1	2	3	0.2124	19047;14867;15327	-	Ig kappa chain V-II region 7S34.1 OS=Mus musculus OX=10090 PE=1 SV=1	3713314.87505	618885.812508
162_1	sp|Q8BJ03|COX15_MOUSE	1.75887196432	NA	45823.2535747001	LLLPSLR	1	1	1	0.0169	5999	-	Cytochrome c oxidase assembly protein COX15 homolog OS=Mus musculus OX=10090 GN=Cox15 PE=1 SV=1	614904.068371	32363.3720195
220_1	sp|Q9CQX3|BPIA5_MOUSE	2.0058006529	NA	29156.7652847	ISLLNR	1	1	1	0.0222	4352	-	BPI fold-containing family A member 5 OS=Mus musculus OX=10090 GN=Bpifa5 PE=2 SV=1	43080.1635488	4308.01635488
30_1	sp|P01746|HVM02_MOUSE	5.82158736707	NA	15504.4989247	SSSTAYMQLR	1	1	1	0.0714	14798	sp|P01747|HVM03_MOUSE	Ig heavy chain V region 93G7 OS=Mus musculus OX=10090 PE=2 SV=1	0	0
148_1	sp|O54992|MAPK5_MOUSE	1.46684413392	NA	54117.8833647001	ILLDRPK	1	1	1	0.0148	6999	-	MAP kinase-activated protein kinase 5 OS=Mus musculus OX=10090 GN=Mapkapk5 PE=1 SV=1	696582.164279	27863.2865712
124_1	sp|Q9DB00|GON4L_MOUSE	1.55457288002	NA	248586.910924699	QDIGEEVK	1	1	1	0.0035	8597	-	GON-4-like protein OS=Mus musculus OX=10090 GN=Gon4l PE=1 SV=3	2068968.74826	19518.5730968
234_1	sp|Q62311|TAF6_MOUSE	1.37560772631	NA	72627.8503847004	AQAALQAQQVNR	1	1	1	0.0177	19376	-	Transcription initiation factor TFIID subunit 6 OS=Mus musculus OX=10090 GN=Taf6 PE=1 SV=1	5041679.04997	112037.312222
153_1	sp|Q99KF0|CAR14_MOUSE	2.01854497679	NA	113425.2871447	VGHLLDLLKAR	1	1	1	0.0110	17456	-	Caspase recruitment domain-containing protein 14 OS=Mus musculus OX=10090 GN=Card14 PE=2 SV=2	0	0
169_1	sp|Q91YR1|TWF1_MOUSE	1.5925527255	NA	40054.4702847	QLQMDVIRK	1	1	1	0.0257	14880	-	Twinfilin-1 OS=Mus musculus OX=10090 GN=Twf1 PE=1 SV=2	0	0
247_1	sp|Q9Z1Q9|SYVC_MOUSE	1.78815615195	NA	140127.083954701	QLWWGHR	1	1	1	0.0055	10181	-	Valine--tRNA ligase OS=Mus musculus OX=10090 GN=Vars1 PE=1 SV=1	204569.885395	3099.54371811
192_1	sp|P97329|KI20A_MOUSE	2.09009488856	NA	99814.4010047001	LQLEIQLR	1	1	1	0.0090	10963	-	Kinesin-like protein KIF20A OS=Mus musculus OX=10090 GN=Kif20a PE=1 SV=1	1407141.28555	27591.0055989
215_1	sp|P47993|XCL1_MOUSE	1.57687196432	NA	12458.6620047	LPVQKIK	1	1	1	0.0614	6315	-	Lymphotactin OS=Mus musculus OX=10090 GN=Xcl1 PE=2 SV=1	0	0
232_1	sp|Q9ES63|UBP29_MOUSE	2.96616237531	NA	97761.6936547003	INIYGK	1	1	1	0.0069	4250	-	Ubiquitin carboxyl-terminal hydrolase 29 OS=Mus musculus OX=10090 GN=Usp29 PE=2 SV=2	0	0
93_1	sp|Q3UY23|FDXA1_MOUSE	1.58707994401	NA	70074.7274147002	NRELLAK	1	1	1	0.0113	6735	-	Ferredoxin-fold anticodon-binding domain-containing protein 1 homolog OS=Mus musculus OX=10090 GN=Fdxacb1 PE=2 SV=2	2987042.51633	106680.089869
74_1	sp|P01802|HVM33_MOUSE	2.1725573715	NA	12879.2674147	LEESGGGLVQPGGSMK	1	1	1	0.1391	25370	sp|P01799|HVM30_MOUSE;sp|P01801|HVM32_MOUSE;sp|P01798|HVM29_MOUSE;sp|P01797|HVM28_MOUSE;sp|P01796|HVM27_MOUSE;sp|P01800|HVM31_MOUSE	Ig heavy chain V-III region W3082 OS=Mus musculus OX=10090 PE=1 SV=1	628719.941124	125743.988225
230_1	sp|Q91WD4|CG025_MOUSE	1.51300413847	NA	46512.2188147001	ADVLIKR	1	1	1	0.0166	6067	-	UPF0415 protein C7orf25 homolog OS=Mus musculus OX=10090 PE=2 SV=1	95746.4163275	3301.60056302
204_1	sp|Q8BQP8|RFIP4_MOUSE	1.97860999336	NA	71856.2283647001	VAALGLR	1	1	1	0.0110	4121	-	Rab11 family-interacting protein 4 OS=Mus musculus OX=10090 GN=Rab11fip4 PE=1 SV=1	734198.376993	19843.1993782
205_1	sp|Q62443|NPTX1_MOUSE	1.67878869567	NA	47087.7810247001	SNVLQLR	1	1	1	0.0162	6443	-	Neuronal pentraxin-1 OS=Mus musculus OX=10090 GN=Nptx1 PE=1 SV=1	27207639.0627	1046447.65626
151_1	sp|A2AJB1|CC183_MOUSE	3.85471266091	NA	62078.6284547001	QLQIIR	1	1	1	0.0112	5197	-	Coiled-coil domain-containing protein 183 OS=Mus musculus OX=10090 GN=Ccdc183 PE=2 SV=1	111883.796118	3023.88638156
145_1	sp|A2AKX3|SETX_MOUSE	3.13893539297	NA	297400.926674701	LNLFLR	1	1	1	0.0023	5293	-	Probable helicase senataxin OS=Mus musculus OX=10090 GN=Setx PE=1 SV=1	0	0
276_1	sp|P35546|RET_MOUSE	1.4003648054	NA	123795.066764701	KNLVLGK	1	1	1	0.0063	5241	-	Proto-oncogene tyrosine-protein kinase receptor Ret OS=Mus musculus OX=10090 GN=Ret PE=1 SV=2	0	0
241_1	sp|Q8BU04|UBR7_MOUSE	1.64510365586	NA	48033.3326947001	LQELQAK	1	1	1	0.0165	6417	-	Putative E3 ubiquitin-protein ligase UBR7 OS=Mus musculus OX=10090 GN=Ubr7 PE=1 SV=1	136391.95795	6199.63445228
172_1	sp|P01634|KV5A2_MOUSE	3.69777392431	NA	14892.2203347	SMSMSVGER	1	1	1	0.0662	10194	-	Ig kappa chain V-V region MOPC 21 OS=Mus musculus OX=10090 PE=1 SV=1	1072363.6228	153194.803257
217_1	sp|Q9DBS9|OSBL3_MOUSE	1.86835142079	NA	96905.0759247004	IPSPLER	1	1	1	0.0082	5992	-	Oxysterol-binding protein-related protein 3 OS=Mus musculus OX=10090 GN=Osbpl3 PE=1 SV=2	731953.78312	15573.4847472
38_1	sp|Q62361|TRH_MOUSE	1.51715615195	NA	29176.6693647	VQVRPER	1	1	1	0.0273	7709	-	Pro-thyrotropin-releasing hormone OS=Mus musculus OX=10090 GN=Trh PE=2 SV=2	2342118.7453	195176.562108
210_1	sp|P01639|KV5A7_MOUSE	1.5227274949	NA	14302.0372647	LIYATSSLDSGVPK	1	1	1	0.1077	23258	-	Ig kappa chain V-V region MOPC 41 OS=Mus musculus OX=10090 GN=Gm5571 PE=1 SV=1	4952987.97179	990597.594357
219_1	sp|Q8R0X7|SGPL1_MOUSE	4.50712939346	NA	63635.7273147002	IVRVALK;VAIQFLK	1;1	2	2	0.0246	5739;6184	-	Sphingosine-1-phosphate lyase 1 OS=Mus musculus OX=10090 GN=Sgpl1 PE=1 SV=1	0	0
120_1	sp|P70704|AT8A1_MOUSE	2.19731221333	NA	131329.536844701	IWILTGDK	1	1	1	0.0069	9246	-	Phospholipid-transporting ATPase IA OS=Mus musculus OX=10090 GN=Atp8a1 PE=1 SV=2	1549556.80132	23478.1333534
13_1	sp|P01631|KV2A7_MOUSE	7.37942303969	NA	12265.2207047	FSGSGSGTDFTLK	1	1	2	0.1150	19473;19474	-	Ig kappa chain V-II region 26-10 OS=Mus musculus OX=10090 PE=1 SV=1	14688010.8714	2448001.81189
92_1	sp|Q3UY96|CFA74_MOUSE	1.60466750357	NA	178815.6017547	ELLLYPK	1	1	1	0.0044	7521	-	Cilia- and flagella-associated protein 74 OS=Mus musculus OX=10090 GN=Cfap74 PE=2 SV=3	190568.297611	2094.15711661
224_1	sp|Q5U4C9|DYRK2_MOUSE	2.08848303427	NA	66514.2641147002	ILEHLR	1	1	1	0.0100	5366	-	Dual specificity tyrosine-phosphorylation-regulated kinase 2 OS=Mus musculus OX=10090 GN=Dyrk2 PE=2 SV=1	0	0
181_1	sp|Q9WVR4|FXR2_MOUSE	2.02549108729	NA	73697.7256247005	LLLMSR	1	1	1	0.0089	4571	-	Fragile X mental retardation syndrome-related protein 2 OS=Mus musculus OX=10090 GN=Fxr2 PE=1 SV=1	233782.234774	5566.24368509
77_1	sp|Q5NCC9|TRI58_MOUSE	2.34268944621	NA	55335.5568147001	GFLAQEEQLQLR	1	1	1	0.0247	22888	-	E3 ubiquitin-protein ligase TRIM58 OS=Mus musculus OX=10090 GN=Trim58 PE=2 SV=1	81856.4875247	2822.63750085
96_1	sp|Q8BIP0|SYDM_MOUSE	1.64261017366	NA	74055.1563547002	DVIAFPK	1	1	1	0.0107	5539	-	Aspartate--tRNA ligase, mitochondrial OS=Mus musculus OX=10090 GN=Dars2 PE=1 SV=1	679702.861084	15807.043281
255_1	sp|Q80ZI6|LRSM1_MOUSE	1.4054492835	NA	83923.2210747001	QQLQEQLK	1	1	1	0.0110	11024	-	E3 ubiquitin-protein ligase LRSAM1 OS=Mus musculus OX=10090 GN=Lrsam1 PE=1 SV=1	62072.2643982	1266.78090608
198_1	sp|P23116|EIF3A_MOUSE	1.78184196866	NA	161838.214094699	VPPPALSR	1	1	1	0.0060	6577	-	Eukaryotic translation initiation factor 3 subunit A OS=Mus musculus OX=10090 GN=Eif3a PE=1 SV=5	2977447.53634	33082.7504038
79_1	sp|Q7SIG6|ASAP2_MOUSE	2.19090416175	NA	106737.904184701	EIISEVQR	1	1	1	0.0084	9955	-	Arf-GAP with SH3 domain, ANK repeat and PH domain-containing protein 2 OS=Mus musculus OX=10090 GN=Asap2 PE=1 SV=3	75479322.197	1479986.70975
264_1	sp|P60954|NOL4_MOUSE	1.43327613461	NA	53446.3659847001	NLLISDLK	1	1	1	0.0166	8555	-	Nucleolar protein 4 OS=Mus musculus OX=10090 GN=Nol4 PE=2 SV=2	2073450.71141	79748.1042851
45_1	sp|Q6P6P7|PARP6_MOUSE	1.52757890593	NA	71130.1946747002	TEPIVLR	1	1	1	0.0111	6355	-	Protein mono-ADP-ribosyltransferase PARP6 OS=Mus musculus OX=10090 GN=Parp6 PE=2 SV=1	97681.5766511	2872.98754856
183_1	sp|Q8R4Y4|STAB1_MOUSE	1.58665039223	NA	276073.8576147	LVAQIEAAK	1	1	1	0.0035	9175	-	Stabilin-1 OS=Mus musculus OX=10090 GN=Stab1 PE=1 SV=1	527094.217409	4748.59655323
71_1	sp|P01865|GCAM_MOUSE	37.0401700817	NA	43920.9900047001	APQVYVLPPPEEEMTK;APQVYVLPPPEEEMTKK;CPAPNLLGGPSVFIFPPK;DLPAPIER;GPTIKPCPPCK;KNWVER;NSYSCSVVHEGLHNHHTTK;NTEPVLDSDGSYFMYSK;TELNYK;TTAPSVYPLAPVCGDTTGSSVTLGCLVK;VVSALPIQHQDWMSGK	1;1;1;1;1;1;1;1;1;1;1	11	28	0.3668	29443;29444;29446;29669;31249;30630;30632;30633;30634;30635;30636;30637;30638;30639;8411;18056;6441;34205;31197;31198;31425;5136;37719;29004;29006;29007;29230;29232	sp|P01863|GCAA_MOUSE	Ig gamma-2A chain C region, membrane-bound form OS=Mus musculus OX=10090 GN=Igh-1a PE=1 SV=3	154540924.04	10302728.2693
11_1	sp|P70696|H2B1A_MOUSE	1.61863623584	NA	14227.7550047	LLLPGELAK	1	1	1	0.0709	9435	sp|Q8CGP1|H2B1K_MOUSE;sp|Q9D2U9|H2B3A_MOUSE;sp|Q64478|H2B1H_MOUSE;sp|P10854|H2B1M_MOUSE;sp|P10853|H2B1F_MOUSE;sp|Q8CGP2|H2B1P_MOUSE;sp|Q64524|H2B2E_MOUSE;sp|Q64475|H2B1B_MOUSE;sp|Q8CGP0|H2B3B_MOUSE;sp|Q6ZWY9|H2B1C_MOUSE;sp|Q64525|H2B2B_MOUSE	Histone H2B type 1-A OS=Mus musculus OX=10090 GN=H2bc1 PE=1 SV=3	615539.632576	55958.148416
90_1	sp|Q3UFY0|RRP36_MOUSE	1.49338555727	NA	28571.3134747	QLALAEK	1	1	1	0.0287	5259	-	Ribosomal RNA processing protein 36 homolog OS=Mus musculus OX=10090 GN=Rrp36 PE=1 SV=1	1198085.2086	70475.6005058
3_1	sp|P14106|C1QB_MOUSE	5.84583735286	NA	26700.5975547	VITNANENYEPR	1	1	1	0.0474	22574	-	Complement C1q subcomponent subunit B OS=Mus musculus OX=10090 GN=C1qb PE=1 SV=2	529173.992014	40705.6916934
196_1	sp|Q6PFX2|BEND6_MOUSE	2.49378365466	NA	31250.8124347	MQKILQTDDITDNQVLR	1	1	1	0.0605	32448	-	BEN domain-containing protein 6 OS=Mus musculus OX=10090 GN=Bend6 PE=1 SV=1	0	0
64_1	sp|Q8K0Q5|RHG18_MOUSE	1.34284874962	NA	74883.8164947001	IPLIFQK	1	1	1	0.0106	7137	-	Rho GTPase-activating protein 18 OS=Mus musculus OX=10090 GN=Arhgap18 PE=1 SV=1	0	0
53_1	sp|P17183|ENOG_MOUSE	2.0445258895	NA	47267.0018847001	EILDSR	1	1	1	0.0138	4560	sp|P21550|ENOB_MOUSE	Gamma-enolase OS=Mus musculus OX=10090 GN=Eno2 PE=1 SV=2	481509.05999	17196.7521425
91_1	sp|P62631|EF1A2_MOUSE	4.34860222566	NA	50422.3113247001	IGGIGTVPVGR;LPLQDVYK	1;1	2	2	0.0410	11273;10005	sp|P10126|EF1A1_MOUSE	Elongation factor 1-alpha 2 OS=Mus musculus OX=10090 GN=Eef1a2 PE=1 SV=1	18804444.6185	817584.548629
138_1	sp|Q8CIG8|ANM5_MOUSE	2.99270701688	NA	72633.5610047002	AAILPTSIFLTNK	1	1	1	0.0204	21821	-	Protein arginine N-methyltransferase 5 OS=Mus musculus OX=10090 GN=Prmt5 PE=1 SV=3	0	0
2_1	sp|Q8BQC3|IGDC3_MOUSE	1.508	NA	86405.8951047004	FGLLVSR	1	1	1	0.0086	5588	-	Immunoglobulin superfamily DCC subclass member 3 OS=Mus musculus OX=10090 GN=Igdcc3 PE=2 SV=1	7519697.05702	250656.568567
212_1	sp|Q61500|ITM2A_MOUSE	1.35466072261	NA	29672.2683047	AQILTGK	1	1	1	0.0266	4545	-	Integral membrane protein 2A OS=Mus musculus OX=10090 GN=Itm2a PE=2 SV=2	0	0
165_1	sp|Q9R171|CBLN1_MOUSE	1.72873587562	NA	21099.7458147	VAFSAIR	1	1	1	0.0363	5077	-	Cerebellin-1 OS=Mus musculus OX=10090 GN=Cbln1 PE=1 SV=1	182389.372278	15199.1143565
17_1	sp|Q6ZQM8|UD17_MOUSE	1.81868944621	NA	59718.7307147002	KLVEYLK	1	1	1	0.0132	7961	sp|Q62452|UD19_MOUSE	UDP-glucuronosyltransferase 1A7 OS=Mus musculus OX=10090 GN=Ugt1a7 PE=1 SV=1	1162658.16685	44717.621802
59_1	sp|Q9DB34|CHM2A_MOUSE	1.98160731484	NA	25117.8656947	LPQIQK	1	1	1	0.0270	4504	-	Charged multivesicular body protein 2a OS=Mus musculus OX=10090 GN=Chmp2a PE=1 SV=1	0	0
225_1	sp|Q7TQ32|RGMC_MOUSE	1.959	NA	44819.5012447001	ITIIFK	1	1	1	0.0143	4597	-	Hemojuvelin OS=Mus musculus OX=10090 GN=Hjv PE=1 SV=1	60921.4187777	3384.52326543
32_1	sp|O35945|AL1A7_MOUSE	2.44752023094	NA	54552.9738847001	VTLELGGK	1	1	1	0.0160	6126	sp|Q9CZS1|AL1B1_MOUSE;sp|Q62148|AL1A2_MOUSE;sp|Q9JHW9|AL1A3_MOUSE;sp|P24549|AL1A1_MOUSE;sp|P47738|ALDH2_MOUSE	Aldehyde dehydrogenase, cytosolic 1 OS=Mus musculus OX=10090 GN=Aldh1a7 PE=1 SV=1	195053.00525	8127.20855208
100_1	sp|Q587J6|LITD1_MOUSE	2.3899753023	NA	88134.9008347002	SGVQSKAAR	1	1	1	0.0115	8249	-	LINE-1 type transposase domain-containing protein 1 OS=Mus musculus OX=10090 GN=L1td1 PE=2 SV=1	64086.7990999	1281.735982
15_1	sp|P0CG50|UBC_MOUSE	9.87761429261	NA	82499.4675747003	ESTLHLVLR;TITLEVEPSDTIENVK	1;1	2	2	0.0341	12451;28885	sp|P62983|RS27A_MOUSE;sp|P0CG49|UBB_MOUSE;sp|P62984|RL40_MOUSE	Polyubiquitin-C OS=Mus musculus OX=10090 GN=Ubc PE=1 SV=2	652302.868516	9735.86370919
94_1	sp|Q9QZ82|CP11A_MOUSE	3.34399625263	NA	60276.1910947002	QDLGPAVTR;YLGFGWGVR	1;1	2	2	0.0342	9488;12045	-	Cholesterol side-chain cleavage enzyme, mitochondrial OS=Mus musculus OX=10090 GN=Cyp11a1 PE=1 SV=1	607732.215465	18416.1277414
194_1	sp|Q6WQJ1|DGLA_MOUSE	1.39184239126	NA	115300.810724701	TFVKLR	1	1	1	0.0057	5080	-	Diacylglycerol lipase-alpha OS=Mus musculus OX=10090 GN=Dagla PE=1 SV=2	27445.1883726	583.94017814
130_1	sp|Q9WU42|NCOR2_MOUSE	1.57987947882	NA	269641.628204697	KLTSTPR	1	1	1	0.0028	5832	-	Nuclear receptor corepressor 2 OS=Mus musculus OX=10090 GN=Ncor2 PE=1 SV=3	4189352.46931	31737.5187069
238_1	sp|Q641K1|CBPC1_MOUSE	2.32	NA	137110.201954701	LPLPTIK	1	1	1	0.0057	5387	-	Cytosolic carboxypeptidase 1 OS=Mus musculus OX=10090 GN=Agtpbp1 PE=1 SV=2	8979540.65538	130138.270368
34_1	sp|P63038|CH60_MOUSE	40.2381732269	NA	60917.3886647002	GYISPYFINTSK;IGIEIIK;IGIEIIKR;ISSVQSIVPALEIANAHR;LVQDVANNTNEEAGDGTTTATVLAR;TLNDELEIIEGMK;TVIIEQSWGSPK;VGEVIVTK;VGGTSDVEVNEK	1;1;1;1;1;1;1;1;1	9	11	0.1885	21832;5446;9150;30552;30553;36648;36649;24499;20703;6767;17398	-	60 kDa heat shock protein, mitochondrial OS=Mus musculus OX=10090 GN=Hspd1 PE=1 SV=1	8897988.4449	247166.345692
147_1	sp|Q91YK2|RRP1B_MOUSE	1.33247927916	NA	80532.0610647005	TKDHTLVQTVAR	1	1	1	0.0166	21333	-	Ribosomal RNA processing protein 1 homolog B OS=Mus musculus OX=10090 GN=Rrp1b PE=1 SV=2	0	0
149_1	sp|Q9ES64|USH1C_MOUSE	2.11935143194	NA	102220.859574701	LEEARQR	1	1	1	0.0077	8184	-	Harmonin OS=Mus musculus OX=10090 GN=Ush1c PE=1 SV=1	457033.612841	8623.27571398
133_1	sp|Q8BZB2|COAC_MOUSE	2.983	NA	22329.6260147	LPLLVSK	1	1	1	0.0343	5185	-	Phosphopantothenoylcysteine decarboxylase OS=Mus musculus OX=10090 GN=Ppcdc PE=1 SV=1	1000361.48852	90941.9535019
235_1	sp|Q923J1|TRPM7_MOUSE	1.64482002602	NA	212262.273434699	IKQLLGK	1	1	1	0.0038	5788	-	Transient receptor potential cation channel subfamily M member 7 OS=Mus musculus OX=10090 GN=Trpm7 PE=1 SV=1	0	0
139_1	sp|Q6KAR6|EXOC3_MOUSE	1.91832627852	NA	86399.5869047002	QSINTIESLK	1	1	1	0.0132	14454	-	Exocyst complex component 3 OS=Mus musculus OX=10090 GN=Exoc3 PE=1 SV=2	0	0
37_1	sp|O35134|RPA1_MOUSE	1.63521090059	NA	193986.6138147	LSVKSITNPR	1	1	1	0.0058	13883	-	DNA-directed RNA polymerase I subunit RPA1 OS=Mus musculus OX=10090 GN=Polr1a PE=1 SV=2	3181371.71547	30590.1126488
14_1	sp|Q8VDD5|MYH9_MOUSE	20.9574447761	NA	226231.546584699	ANLQIDQINTDLNLER;KFDQLLAEEK;LDPHLVLDQLR;QLLQANPILEAFGNAK;THEAQIQEMR	1;1;1;1;1	5	6	0.0321	30046;17029;19905;28038;17675;17676	-	Myosin-9 OS=Mus musculus OX=10090 GN=Myh9 PE=1 SV=4	1631878.7737	12849.439163
174_1	sp|Q6P5H2|NEST_MOUSE	1.76082853618	NA	206999.614154699	TLLEAENSR	1	1	1	0.0048	11469	-	Nestin OS=Mus musculus OX=10090 GN=Nes PE=1 SV=1	121996805.146	1161874.33472
114_1	sp|Q9ET77|JPH3_MOUSE	1.33082853618	NA	81179.5418647002	AGASRGIR	1	1	1	0.0108	5485	-	Junctophilin-3 OS=Mus musculus OX=10090 GN=Jph3 PE=1 SV=1	2031898.07799	45153.290622
266_1	sp|Q61171|PRDX2_MOUSE	2.94489520164	NA	21765.0581047	QITVNDLPVGR	1	1	1	0.0556	16784	-	Peroxiredoxin-2 OS=Mus musculus OX=10090 GN=Prdx2 PE=1 SV=3	1277034.28213	127703.428213
135_1	sp|Q8BUZ3|TIGD4_MOUSE	2.357	NA	57435.3313647001	LPLLIIGKNR	1	1	1	0.0195	14563	-	Tigger transposable element-derived protein 4 OS=Mus musculus OX=10090 GN=Tigd4 PE=2 SV=1	283565.418247	9452.18060822
233_1	sp|Q8C456|FRITZ_MOUSE	2.03810701101	NA	81678.9459747002	LSALDLK	1	1	1	0.0097	4999	-	WD repeat-containing and planar cell polarity effector protein fritz homolog OS=Mus musculus OX=10090 GN=Wdpcp PE=1 SV=1	859243.30493	23222.7920251
262_1	sp|Q8CG65|SSPO_MOUSE	2.03824356014	NA	534611.503164716	NLTGIIVQR	1	1	1	0.0018	10985	-	SCO-spondin OS=Mus musculus OX=10090 GN=Sspo PE=2 SV=2	4230184.67553	31568.5423547
112_1	sp|Q4KMM3|OXR1_MOUSE	1.71151646726	NA	95852.4985647004	IDALNTEELR	1	1	1	0.0115	15684	-	Oxidation resistance protein 1 OS=Mus musculus OX=10090 GN=Oxr1 PE=1 SV=3	87317.5744113	1679.18412329
267_1	sp|Q9R117|TYK2_MOUSE	2.55560999336	NA	133230.003344701	NILLAR	1	1	1	0.0051	4123	-	Non-receptor tyrosine-protein kinase TYK2 OS=Mus musculus OX=10090 GN=Tyk2 PE=1 SV=3	472719.326716	7386.23947993
179_1	sp|P97350|PKP1_MOUSE	8.83612980441	NA	80844.3994747003	LLQSGNSDVVR;SPNQNVQQAAAGALR	1;1	2	2	0.0357	16089;24885	-	Plakophilin-1 OS=Mus musculus OX=10090 GN=Pkp1 PE=1 SV=1	1019088.09034	18872.0016729
73_1	sp|P48754|BRCA1_MOUSE	2.5313937264	NA	198670.9554147	IAGSNLQKEK	1	1	1	0.0055	13051	-	Breast cancer type 1 susceptibility protein homolog OS=Mus musculus OX=10090 GN=Brca1 PE=1 SV=3	63077.0211732	643.643073196
107_1	sp|Q9D8W5|PSD12_MOUSE	1.30139982824	NA	52861.4806647002	KLEEIPK	1	1	1	0.0154	7043	-	26S proteasome non-ATPase regulatory subunit 12 OS=Mus musculus OX=10090 GN=Psmd12 PE=1 SV=4	318245.33213	9360.15682736
49_1	sp|P16858|G3P_MOUSE	2.76744123048	NA	35787.2120147	LTGMAFR;VGVNGFGR	0;1	1	1	0.0450	5667;5885	-	Glyceraldehyde-3-phosphate dehydrogenase OS=Mus musculus OX=10090 GN=Gapdh PE=1 SV=2	1966121.06093	93624.8124253
49_2	sp|Q64467|G3PT_MOUSE	2.84927943284	NA	47626.1974547001	LTGMAFR;YDSTHGR	0;1	1	1	0.0318	5667;6537	-	Glyceraldehyde-3-phosphate dehydrogenase, testis-specific OS=Mus musculus OX=10090 GN=Gapdhs PE=1 SV=1	0	0
221_1	sp|Q61493|REV3L_MOUSE	1.73769071827	NA	350491.235514704	KNMLVK	1	1	1	0.0019	4569	-	DNA polymerase zeta catalytic subunit OS=Mus musculus OX=10090 GN=Rev3l PE=1 SV=3	808665.219373	4901.00132954
185_1	sp|P01657|KV3A5_MOUSE	1.30298389254	NA	11941.8115247	LLIYGASNRGSGVPAR	1	1	1	0.1441	26603	-	Ig kappa chain V-III region PC 2413 OS=Mus musculus OX=10090 PE=1 SV=1	32088442.7716	5348073.79527
122_1	sp|B7ZNG0|KIF7_MOUSE	1.49825353319	NA	151530.8917747	QLTLQQK	1	1	1	0.0052	7129	-	Kinesin-like protein KIF7 OS=Mus musculus OX=10090 GN=Kif7 PE=1 SV=1	281203.993064	3308.28227134
248_1	sp|Q8K4P0|WDR33_MOUSE	1.66075870001	NA	145175.870194701	LFDIRNLK	1	1	1	0.0060	11093	-	pre-mRNA 3' end processing protein WDR33 OS=Mus musculus OX=10090 GN=Wdr33 PE=1 SV=1	0	0
134_1	sp|Q6P566|LIX1_MOUSE	1.8705914062	NA	31894.8285747	AALGQLEEARK	1	1	1	0.0390	16062	-	Protein limb expression 1 homolog OS=Mus musculus OX=10090 GN=Lix1 PE=2 SV=1	0	0
203_1	sp|Q60714|S27A1_MOUSE	1.6966083105	NA	71230.5734347002	AGVVAALLNVNLR	1	1	1	0.0201	19690	-	Long-chain fatty acid transport protein 1 OS=Mus musculus OX=10090 GN=Slc27a1 PE=1 SV=1	0	0
173_1	sp|Q9DD18|DTD1_MOUSE	1.48866396253	NA	23369.8330247	KILNLR	1	1	1	0.0287	4973	-	D-aminoacyl-tRNA deacylase 1 OS=Mus musculus OX=10090 GN=Dtd1 PE=1 SV=2	0	0
216_1	sp|Q9Z2G9|HTAI2_MOUSE	1.35918090493	NA	26853.0292347	AILHLGK	1	1	1	0.0289	4877	-	Oxidoreductase HTATIP2 OS=Mus musculus OX=10090 GN=Htatip2 PE=1 SV=3	555815.363229	34738.4602018
75_1	sp|Q6ZQ73|CAND2_MOUSE	1.59148321635	NA	135546.487494701	NLNMLR	1	1	1	0.0049	5315	-	Cullin-associated NEDD8-dissociated protein 2 OS=Mus musculus OX=10090 GN=Cand2 PE=1 SV=2	1739713.9126	28059.9018161
97_1	sp|E9PZQ0|RYR1_MOUSE	1.34051891461	NA	564678.753874714	MLGEAVR	1	1	1	0.0014	5284	-	Ryanodine receptor 1 OS=Mus musculus OX=10090 GN=Ryr1 PE=1 SV=1	0	0
168_1	sp|Q99LC5|ETFA_MOUSE	2.44286520597	NA	34987.5030147	AAVDAGFVPNDMQVGQTGK	1	1	1	0.0571	30546	-	Electron transfer flavoprotein subunit alpha, mitochondrial OS=Mus musculus OX=10090 GN=Etfa PE=1 SV=2	0	0
200_1	sp|Q8C3P7|MTA70_MOUSE	1.91125627037	NA	64575.6939547002	QLDSLRER	1	1	1	0.0138	11029	-	N6-adenosine-methyltransferase subunit METTL3 OS=Mus musculus OX=10090 GN=Mettl3 PE=1 SV=2	5870490.11789	177893.639936
163_1	sp|P17156|HSP72_MOUSE	1.77655576649	NA	69598.6864247003	IINEPTAAAIAYGLDK;NTTIPTK	0;1	1	1	0.0363	27049;5270	sp|P63017|HSP7C_MOUSE	Heat shock-related 70 kDa protein 2 OS=Mus musculus OX=10090 GN=Hspa2 PE=1 SV=2	0	0
44_1	sp|C0HKE1|H2A1B_MOUSE	2.4677507096	NA	14126.9496447	HLQLAIR	1	1	1	0.0538	6920	sp|Q64523|H2A2C_MOUSE;sp|Q8BFU2|H2A3_MOUSE;sp|P0C0S6|H2AZ_MOUSE;sp|P27661|H2AX_MOUSE;sp|Q8CGP7|H2A1K_MOUSE;sp|Q8R1M2|H2AJ_MOUSE;sp|Q8CGP5|H2A1F_MOUSE;sp|Q3THW5|H2AV_MOUSE;sp|Q8CGP6|H2A1H_MOUSE;sp|Q6GSS7|H2A2A_MOUSE	Histone H2A type 1-B OS=Mus musculus OX=10090 GN=H2ac4 PE=1 SV=1 >sp|C0HKE2|H2A1C_MOUSE Histone H2A type 1-C OS=Mus musculus OX=10090 GN=H2ac6 PE=1 SV=1 >sp|C0HKE3|H2A1D_MOUSE Histone H2A type 1-D OS=Mus musculus OX=10090 GN=H2ac7 PE=1 SV=1 >sp|C0HKE4|H2A1E_MOUSE Histone H2A type 1-E OS=Mus musculus OX=10090 GN=H2ac8 PE=1 SV=1 >sp|C0HKE5|H2A1G_MOUSE Histone H2A type 1-G OS=Mus musculus OX=10090 G…	0	0
12_1	sp|Q148V8|FA83H_MOUSE	1.72240290437	NA	131034.394574701	LNPLIQR	1	1	1	0.0058	6975	-	Protein FAM83H OS=Mus musculus OX=10090 GN=Fam83h PE=1 SV=1	104667.647863	1453.71733144
187_1	sp|Q9QZ26|KCNE5_MOUSE	1.81486162452	NA	14958.6683447	LQTLLNR	1	1	1	0.0490	7108	-	Potassium voltage-gated channel subfamily E regulatory beta subunit 5 OS=Mus musculus OX=10090 GN=Kcne5 PE=2 SV=1	165384.480721	27564.0801201
6_1	sp|B2RWS6|EP300_MOUSE	1.35763772198	NA	263136.0782947	IFKPEELR	1	1	1	0.0033	11433	sp|P45481|CBP_MOUSE	Histone acetyltransferase p300 OS=Mus musculus OX=10090 GN=Ep300 PE=1 SV=2	22602615.2524	282532.690655
245_1	sp|Q8BFQ4|WDR82_MOUSE	1.3145258895	NA	35056.4644947	IDDTIR	1	1	1	0.0192	4561	-	WD repeat-containing protein 82 OS=Mus musculus OX=10090 GN=Wdr82 PE=1 SV=1	333397.273724	18522.0707624
129_1	sp|P01942|HBA_MOUSE	1.94688370955	NA	15075.7603047	FLASVSTVLTSK	1	1	1	0.0845	18005	-	Hemoglobin subunit alpha OS=Mus musculus OX=10090 GN=Hba PE=1 SV=2	276441.777536	34555.222192
246_1	sp|P70191|TRAF5_MOUSE	1.30851705145	NA	64103.9101147002	IQQLAETVKK	1	1	1	0.0179	15209	-	TNF receptor-associated factor 5 OS=Mus musculus OX=10090 GN=Traf5 PE=1 SV=1	1591733.54597	40813.680666
159_1	sp|P04940|KV6A6_MOUSE	5.40148733215	NA	11553.5927047	QIVLTQSPAIMSASPGQK	1	1	3	0.1682	29604;29613;29872	sp|P04943|KV6A9_MOUSE	Ig kappa chain V-VI region NQ2-17.4.1 OS=Mus musculus OX=10090 PE=2 SV=1	0	0
42_1	sp|Q80XK6|ATG2B_MOUSE	2.14463744529	NA	231253.020534699	IVRGFQR	1	1	1	0.0034	7540	-	Autophagy-related protein 2 homolog B OS=Mus musculus OX=10090 GN=Atg2b PE=1 SV=3	8171.77094929	65.3741675943
21_1	sp|Q5IR70|CAGE1_MOUSE	1.30739982824	NA	96975.5724747	IATLKELIASEK	1	1	1	0.0141	19817	-	Cancer-associated gene 1 protein homolog OS=Mus musculus OX=10090 GN=Cage1 PE=1 SV=2	1248918.38158	23564.4977657
121_1	sp|Q08189|TGM3_MOUSE	3.67700908853	NA	77260.9021147003	VITNFNSAHDTDR	1	1	1	0.0188	24209	-	Protein-glutamine gamma-glutamyltransferase E OS=Mus musculus OX=10090 GN=Tgm3 PE=1 SV=2	30662.8668003	696.883336369
180_1	sp|Q5PR69|CRACD_MOUSE	1.4631209136	NA	132206.303054701	QAEKLR	1	1	1	0.0050	4492	-	Capping protein inhibiting regulator of actin dynamics OS=Mus musculus OX=10090 GN=Crad PE=1 SV=3	22417.8041128	344.889294043
189_1	sp|Q9WV89|STXB4_MOUSE	1.41153395775	NA	61650.2803647001	ILGGINR	1	1	1	0.0126	4725	-	Syntaxin-binding protein 4 OS=Mus musculus OX=10090 GN=Stxbp4 PE=1 SV=1	996309.497169	33210.3165723
243_1	sp|Q99M74|KRT82_MOUSE	2.72344693677	NA	57103.2926047001	LQQDIEAVK	1	1	1	0.0174	11793	-	Keratin, type II cuticular Hb2 OS=Mus musculus OX=10090 GN=Krt82 PE=1 SV=2	779676.928429	23626.5735888
46_1	sp|Q9QWK5|BIR1A_MOUSE	1.5961783547	NA	158622.3597347	IMKGLK	1	1	1	0.0043	4208	-	Baculoviral IAP repeat-containing protein 1a OS=Mus musculus OX=10090 GN=Naip1 PE=2 SV=3	0	0
10_1	sp|P01741|HVM00_MOUSE	1.78997000434	NA	12547.0513947	EVQLQQSGAELVK	1	1	1	0.1140	22805	-	Ig heavy chain V region OS=Mus musculus OX=10090 PE=1 SV=1	1349580.19328	192797.170469
207_1	sp|P21126|UBL4A_MOUSE	1.36986734862	NA	17789.5652547	VLEQLQR	1	1	1	0.0446	7742	-	Ubiquitin-like protein 4A OS=Mus musculus OX=10090 GN=Ubl4a PE=1 SV=1	2059097.10867	158392.085282
7_1	sp|P62737|ACTA_MOUSE	3.2695527255	NA	41981.8052047	AVFPSIVGRPR;EITALAPSTMK;IIAPPER;SYELPDGQVITIGNER;YPIEHGIITNWDDMEK	0;0;0;0;1	1	1	0.1618	16406;15310;5675;28919;31322	sp|P68033|ACTC_MOUSE;sp|P68134|ACTS_MOUSE;sp|P63268|ACTH_MOUSE	Actin, aortic smooth muscle OS=Mus musculus OX=10090 GN=Acta2 PE=1 SV=1	0	0
127_1	sp|B2RPV6|MMRN1_MOUSE	1.82345981957	NA	136020.0839447	KLSLLQK	1	1	1	0.0058	6397	-	Multimerin-1 OS=Mus musculus OX=10090 GN=Mmrn1 PE=1 SV=2	0	0
7_2	sp|P60710|ACTB_MOUSE	8.97064761395	NA	41709.7295147	AVFPSIVGRPR;EITALAPSTMK;IIAPPER;QEYDESGPSIVHR;SYELPDGQVITIGNER;VAPEEHPVLLTEAPLNPK	0;0;0;1;0;1	2	2	0.2027	16406;15310;5675;24723;28919;31218	sp|P63260|ACTG_MOUSE	Actin, cytoplasmic 1 OS=Mus musculus OX=10090 GN=Actb PE=1 SV=1	586196.304193	25486.7958345
223_1	sp|P02716|ACHD_MOUSE	2.93190539731	NA	59105.5257447001	EITLSLK	1	1	1	0.0135	5858	-	Acetylcholine receptor subunit delta OS=Mus musculus OX=10090 GN=Chrnd PE=2 SV=1	1648319.32437	74923.6056532
251_1	sp|Q99JY3|GIMA4_MOUSE	1.59624462535	NA	38020.3545247	IVLLGKTGAGK	1	1	1	0.0335	12112	-	GTPase IMAP family member 4 OS=Mus musculus OX=10090 GN=Gimap4 PE=1 SV=2	0	0
239_1	sp|Q80Y56|RBNS5_MOUSE	2.03615513999	NA	88436.2653347002	APEYIR	1	1	1	0.0077	4815	-	Rabenosyn-5 OS=Mus musculus OX=10090 GN=Rbsn PE=1 SV=1	379533.733465	10257.668472
35_1	sp|P43274|H14_MOUSE	7.31637457233	NA	21964.0157647	ALAAAGYDVEK;SGVSLAALK	1;1	2	2	0.0913	13642;6790	sp|P43277|H13_MOUSE;sp|P15864|H12_MOUSE	Histone H1.4 OS=Mus musculus OX=10090 GN=H1-4 PE=1 SV=2	3382581.80006	281881.816672
16_1	sp|P01660|KV3A8_MOUSE	5.84652356533	NA	12091.9111247	ASESVDSYGNSFMHWYQQKPGQPPK;ASNLESGIPAR	1;1	2	2	0.3243	37768;13836	-	Ig kappa chain V-III region PC 3741/TEPC 111 OS=Mus musculus OX=10090 PE=1 SV=1	5596944.76611	1119388.95322
182_1	sp|Q8K083|ZN536_MOUSE	1.77098519975	NA	141486.752484701	AGGVQQQALLR	1	1	1	0.0084	14717	-	Zinc finger protein 536 OS=Mus musculus OX=10090 GN=Znf536 PE=2 SV=1	0	0
167_1	sp|Q6P5U7|NWD2_MOUSE	1.79392190762	NA	197288.3081347	QTPAFLKK	1	1	1	0.0046	8955	-	NACHT and WD repeat domain-containing protein 2 OS=Mus musculus OX=10090 GN=Nwd2 PE=1 SV=2	0	0
218_1	sp|Q8C6S9|CFA54_MOUSE	2.05254732351	NA	353533.366454705	QLVQRIK	1	1	1	0.0023	7724	-	Cilia- and flagella-associated protein 54 OS=Mus musculus OX=10090 GN=Cfap54 PE=2 SV=4	708634.91463	3809.86513242
199_1	sp|P22892|AP1G1_MOUSE	1.49154201077	NA	91292.1320547004	LIASQKFTDK	1	1	1	0.0122	14997	-	AP-1 complex subunit gamma-1 OS=Mus musculus OX=10090 GN=Ap1g1 PE=1 SV=3	113439.286221	2578.16559592
190_1	sp|P17182|ENOA_MOUSE	2.0918123956	NA	47111.2143547001	YNQILR	1	1	1	0.0138	5909	-	Alpha-enolase OS=Mus musculus OX=10090 GN=Eno1 PE=1 SV=3	10939574.1039	390699.075139
252_1	sp|P01837|IGKC_MOUSE	31.3932672159	NA	11926.6536347	DSTYSMSSTLTLTK;DSTYSMSSTLTLTKDEYER;QNGVLNSWTDQDSK;TSTSPIVK;WKIDGSER	1;1;1;1;1	5	11	0.4579	25113;25471;34383;34506;34507;25819;26039;26059;26060;6481;10366	-	Immunoglobulin kappa constant OS=Mus musculus OX=10090 GN=Igkc PE=1 SV=2	27715897.9255	5543179.5851
78_1	sp|Q8CII8|SYNE4_MOUSE	1.65503070913	NA	41997.6587947001	IVQMQALQAELR	1	1	1	0.0309	22510	-	Nesprin-4 OS=Mus musculus OX=10090 GN=Syne4 PE=1 SV=1	0	0
18_1	sp|P31750|AKT1_MOUSE	2.95130942851	NA	55671.7689947001	KEVIVAK	1	1	1	0.0146	5469	-	RAC-alpha serine/threonine-protein kinase OS=Mus musculus OX=10090 GN=Akt1 PE=1 SV=2	0	0
131_1	sp|P47857|PFKAM_MOUSE	1.41984239126	NA	85214.5594047004	LNIIIVAEGAIDK	1	1	1	0.0167	21345	-	ATP-dependent 6-phosphofructokinase, muscle type OS=Mus musculus OX=10090 GN=Pfkm PE=1 SV=3	0	0
175_1	sp|Q922E6|FAKD2_MOUSE	1.92750377817	NA	78897.0679947003	LLEGEGR	1	1	1	0.0102	5256	-	FAST kinase domain-containing protein 2, mitochondrial OS=Mus musculus OX=10090 GN=Fastkd2 PE=2 SV=2	33673.518697	765.307243115
184_1	sp|P01633|KV5A1_MOUSE	3.06442606879	NA	16422.9901047	FMSTSVGDR	1	1	2	0.0604	10591;10991	-	Ig kappa chain V19-17 OS=Mus musculus OX=10090 GN=Igk-V19-17 PE=1 SV=1	22174712.5329	3695785.42215
222_1	sp|Q9JM51|PTGES_MOUSE	2.22914798836	NA	17274.1264647	LNPRLR	1	1	1	0.0392	5156	-	Prostaglandin E synthase OS=Mus musculus OX=10090 GN=Ptges PE=1 SV=1	2222288.61293	317469.801847
88_1	sp|Q99KN9|EPN4_MOUSE	2.11135949266	NA	68468.7667947003	DQGINIR	1	1	1	0.0111	6116	-	Clathrin interactor 1 OS=Mus musculus OX=10090 GN=Clint1 PE=1 SV=2	434746.360242	18902.0156627
116_1	sp|Q80VA5|S3TC2_MOUSE	1.30860999336	NA	145051.1048347	ALIRAR	1	1	1	0.0047	4124	-	SH3 domain and tetratricopeptide repeat-containing protein 2 OS=Mus musculus OX=10090 GN=Sh3tc2 PE=1 SV=2	441972.124851	5666.30929296
137_1	sp|P61460|DEPD5_MOUSE	1.73284069659	NA	180264.187844701	LLMILTK	1	1	1	0.0044	6854	-	GATOR complex protein DEPDC5 OS=Mus musculus OX=10090 GN=Depdc5 PE=1 SV=2	0	0
57_1	sp|P97445|CAC1A_MOUSE	2.51181875395	NA	267476.609684699	VLRPLK	1	1	1	0.0025	4471	sp|O55017|CAC1B_MOUSE;sp|Q61290|CAC1E_MOUSE	Voltage-dependent P/Q-type calcium channel subunit alpha-1A OS=Mus musculus OX=10090 GN=Cacna1a PE=1 SV=2	0	0
27_1	sp|Q8JZN3|KCJ14_MOUSE	1.6308721464	NA	47576.8156747	AQLLQPR	1	1	1	0.0161	6328	-	ATP-sensitive inward rectifier potassium channel 14 OS=Mus musculus OX=10090 GN=Kcnj14 PE=2 SV=1	115624.436343	5781.22181716
115_1	sp|P01821|HVM45_MOUSE	1.70209514866	NA	12585.3338447	SQVFFK	1	1	1	0.0517	4919	-	Ig heavy chain V region MC101 OS=Mus musculus OX=10090 PE=1 SV=1	3807315.47215	951828.868038
81_1	sp|Q8BGV0|SYNM_MOUSE	1.47454073871	NA	53927.4750347001	DVIPFPR	1	1	1	0.0147	6733	-	Probable asparagine--tRNA ligase, mitochondrial OS=Mus musculus OX=10090 GN=Nars2 PE=1 SV=1	1176482.17428	45249.3143955
272_1	sp|Q6DI86|FAKD1_MOUSE	1.79	NA	95336.8163247003	ILLFLR	1	1	1	0.0072	5275	-	FAST kinase domain-containing protein 1, mitochondrial OS=Mus musculus OX=10090 GN=Fastkd1 PE=2 SV=1	0	0
208_1	sp|Q9JLN9|MTOR_MOUSE	1.69444028536	NA	288604.673774701	LSLELLK	1	1	1	0.0027	6100	-	Serine/threonine-protein kinase mTOR OS=Mus musculus OX=10090 GN=Mtor PE=1 SV=2	59507.3746878	388.937089462
60_1	sp|E9QA62|LMOD3_MOUSE	1.34699665637	NA	65647.8791547002	IAKLDPK	1	1	1	0.0123	5429	-	Leiomodin-3 OS=Mus musculus OX=10090 GN=Lmod3 PE=1 SV=1	2667486.5224	74096.8478445
275_1	sp|Q9D2G9|HIPL2_MOUSE	2.14495519296	NA	79947.1277947006	SSLLGKVLR	1	1	1	0.0126	9932	-	HHIP-like protein 2 OS=Mus musculus OX=10090 GN=Hhipl2 PE=2 SV=2	320516.015471	8434.63198608
113_1	sp|Q9CZE3|RAB32_MOUSE	1.47079827593	NA	25052.6662247	VLVIGELGVGK	1	1	1	0.0493	12923	-	Ras-related protein Rab-32 OS=Mus musculus OX=10090 GN=Rab32 PE=1 SV=3	11358661.4294	709916.339339
55_1	sp|P20152|VIME_MOUSE	2.56354704711	NA	53655.0627247001	ILLAELEQLK	1	1	1	0.0215	15552	-	Vimentin OS=Mus musculus OX=10090 GN=Vim PE=1 SV=3	0	0
25_1	sp|P01869|IGH1M_MOUSE	51.9661672518	NA	43358.6944147	APQVYTIPPPK;APQVYTIPPPKEQMAK;DCGCKPCICTVPEVSSVFIFPPKPK;DDPEVQFSWFVDDVEVHTAQTQPR;DVLTITLTPK;NTQPIMNTNGSYFVYSK;NTQPIMNTNGSYFVYSKLNVQK;SNWEAGNTFTCSVLHEGLHNHHTEK;SVSELPIMHQDWLNGK;SVSELPIMHQDWLNGKEFK;TTPPSVYPLAPGSAAQTNSMVTLGCLVK;VNSAAFPAPIEK;VTCVVVDISK	1;1;1;1;1;1;1;1;1;1;1;1;1	13	25	0.4860	16761;16762;16763;16764;16765;29052;37950;37705;13468;31383;31384;31583;36602;37887;37888;29809;29811;29834;30043;30044;30057;34635;37746;17719;14025	sp|P01868|IGHG1_MOUSE	Ig gamma-1 chain C region, membrane-bound form OS=Mus musculus OX=10090 GN=Ighg1 PE=1 SV=2	113342644.974	7556176.33159
271_1	sp|Q8BHB0|NOD1_MOUSE	1.58602203633	NA	107671.2001847	SMLLQR	1	1	1	0.0063	4804	-	Nucleotide-binding oligomerization domain-containing protein 1 OS=Mus musculus OX=10090 GN=Nod1 PE=1 SV=1	1235803.59756	25220.4815829
66_1	sp|P46460|NSF_MOUSE	1.62272876696	NA	82560.9542747002	YIFTLR	1	1	1	0.0081	6012	-	Vesicle-fusing ATPase OS=Mus musculus OX=10090 GN=Nsf PE=1 SV=2	831621.5781	16306.3054529
178_1	sp|Q02257|PLAK_MOUSE	14.8619601665	NA	81748.7842647003	ALMGSPQLVAAVVR;HPEAEMAQNSVR;HVAAGTQQPYTDGVR;LLNDEDPVVVTK;LVQLLVK;TMQNTSDLDTAR	1;1;1;1;1;1	6	7	0.0966	22413;21291;26171;20625;6022;20881;21287	-	Junction plakoglobin OS=Mus musculus OX=10090 GN=Jup PE=1 SV=3	1371510.61651	31170.6958297
278_1	sp|Q6PDZ2|TAF1C_MOUSE	1.77198860334	NA	91965.2942447004	LPLVPMLK	1	1	1	0.0096	8790	-	TATA box-binding protein-associated factor RNA polymerase I subunit C OS=Mus musculus OX=10090 GN=Taf1c PE=1 SV=1	885554.774456	19678.9949879
83_1	sp|Q8CJ19|MICA3_MOUSE	2.21262628565	NA	223582.694314699	AELELR	1	1	1	0.0030	4536	-	[F-actin]-monooxygenase MICAL3 OS=Mus musculus OX=10090 GN=Mical3 PE=1 SV=2	2780695.7547	22424.9657637
125_1	sp|Q8BIY1|GPTC3_MOUSE	1.92361622231	NA	59142.9502047002	DSVQMR	1	1	1	0.0114	4867	-	G patch domain-containing protein 3 OS=Mus musculus OX=10090 GN=Gpatch3 PE=2 SV=1	0	0
40_1	sp|Q8BVE8|NSD2_MOUSE	1.97748606012	NA	152154.6645547	LLKPISGR	1	1	1	0.0059	7693	-	Histone-lysine N-methyltransferase NSD2 OS=Mus musculus OX=10090 GN=Nsd2 PE=1 SV=2	677362.70512	8796.91824831
23_1	sp|Q80UF7|TCAM1_MOUSE	2.86398878542	NA	79179.9562247004	EQSIQLEAER	1	1	1	0.0137	16560	-	TIR domain-containing adapter molecule 1 OS=Mus musculus OX=10090 GN=Ticam1 PE=1 SV=1	382740.963665	16640.9114637
254_1	sp|Q9DBL2|GDAP2_MOUSE	1.63098189895	NA	56233.4031047001	DVNGKVVLWK	1	1	1	0.0201	15231	-	Ganglioside-induced differentiation-associated protein 2 OS=Mus musculus OX=10090 GN=Gdap2 PE=1 SV=1	2744968.10336	105575.696283
48_1	sp|P97769|CITE1_MOUSE	1.46381373159	NA	20787.1649747	KAVTVLHYPGVTANGAK	1	1	1	0.0837	28034	-	Cbp/p300-interacting transactivator 1 OS=Mus musculus OX=10090 GN=Cited1 PE=1 SV=1	0	0
85_1	sp|P01675|KV6A1_MOUSE	6.91172071283	NA	11619.7195547	EIVLTQSPAITAASLGQK	1	1	1	0.1682	29429	sp|P01677|KV6A3_MOUSE;sp|P01678|KV6A4_MOUSE;sp|P01676|KV6A2_MOUSE;sp|P01679|KV6A5_MOUSE	Ig kappa chain V-VI region XRPC 44 OS=Mus musculus OX=10090 PE=1 SV=1	148046.565147	37011.6412868
108_1	sp|Q61941|NNTM_MOUSE	5.10096663274	NA	113765.079584701	FFTGQITAAGK	1	1	1	0.0101	14682	-	NAD(P) transhydrogenase, mitochondrial OS=Mus musculus OX=10090 GN=Nnt PE=1 SV=2	1450777.31069	30867.6023552
268_1	sp|Q8VEH6|CBWD1_MOUSE	2.20854732351	NA	43744.5060447	IPVTIVTGYLGAGK	1	1	1	0.0356	21822	-	COBW domain-containing protein 1 OS=Mus musculus OX=10090 GN=Cbwd1 PE=1 SV=1	38476.0608516	1672.87221094
119_1	sp|Q80UN1|KCTD9_MOUSE	2.25985386327	NA	36970.7992047	ANLEGANLK	1	1	1	0.0265	8894	-	BTB/POZ domain-containing protein KCTD9 OS=Mus musculus OX=10090 GN=Kctd9 PE=2 SV=1	0	0
87_1	sp|Q3UH68|LIMC1_MOUSE	1.72766396253	NA	118122.8101047	KDDMSAR	1	1	1	0.0066	6610	-	LIM and calponin homology domains-containing protein 1 OS=Mus musculus OX=10090 GN=Limch1 PE=1 SV=2	0	0
123_1	sp|Q99MX1|UBP26_MOUSE	1.60352108296	NA	95392.2410947004	LLIGITK	1	1	1	0.0084	4974	-	Ubiquitin carboxyl-terminal hydrolase 26 OS=Mus musculus OX=10090 GN=Usp26 PE=1 SV=2	295225.794609	5677.41912709
72_1	sp|P62806|H4_MOUSE	10.9597291306	NA	11360.3815047	DAVTYTEHAK;DNIQGITKPAIR;TVTAMDVVYALK	1;1;1	3	3	0.3301	14475;20094;19687	-	Histone H4 OS=Mus musculus OX=10090 GN=H4c1 PE=1 SV=2	397821.891525	66303.6485874
155_1	sp|Q8CFW1|ANO2_MOUSE	2.03919627904	NA	114062.141284701	MAAPGLR	1	1	1	0.0070	4334	-	Anoctamin-2 OS=Mus musculus OX=10090 GN=Ano2 PE=1 SV=2	2441083.32221	46943.9100426
166_1	sp|Q80U49|C170B_MOUSE	3.62624613894	NA	170717.5974047	DVAILAR	1	1	1	0.0044	4966	-	Centrosomal protein of 170 kDa protein B OS=Mus musculus OX=10090 GN=Cep170b PE=1 SV=2	682539.456573	6626.59666576
